# Supplementary material for: A TLR7-nanoparticle adjuvant promotes a broad immune response against heterologous strains of influenza and SARS-CoV-2
Source: Nat Mater. 2023 Jan 30;22(3):380–90. doi: 10.1038/s41563-022-01464-2 (PMC9981462; doi:10.1038/s41563-022-01464-2)
Supplement: Source Data Fig. 1 — Statistical source data for Fig. 1b–d. [file 41563_2022_1464_MOESM3_ESM.xlsx]

## Sheet: Fig 1b
Fig 1b: DLS	Size (nm)	Intensity
	69.7	15
	72.8	60
	76.5	100
	79.5	95
	83.7	51
	87.9	13

## Sheet: Fig 1c
Fig. 1c					Normalized1	Normalized2	Normalized3
	NM	TLR-PLA	TLR7-PLA after release	TLR7 agonist (Gardiquimod)
					Normalize to [0, 1] of B	Normalize to [0, 1] of C	Normalize to [0, 1] of D
	189.46	0.145112			0.920919
	190.68	0.140663	0.041154	0.079187	0.89199	0.452117	0.278787
	191.91	0.136138	0.04108	0.080992	0.862567	0.451371	0.284985
	193.13	0.130703	0.042699	0.082642	0.827227	0.467707	0.290651
	194.36	0.125939	0.043006	0.089092	0.796249	0.470804	0.312798
	195.59	0.12479	0.045163	0.093622	0.788778	0.492569	0.328353
	196.81	0.12999	0.043805	0.095287	0.82259	0.478866	0.33407
	198.04	0.144377	0.042236	0.081788	0.916139	0.463035	0.287718
	199.26	0.157274	0.035975	0.053988	1	0.399861	0.19226
	200.49	0.15658	0.029777	0.029495	0.995487	0.337322	0.108157
	201.72	0.149699	0.026783	0.015136	0.950745	0.307113	0.0588512
	202.94	0.142702	0.025986	0.009125	0.905248	0.299071	0.0382109
	204.17	0.13701	0.026342	0.008711	0.868237	0.302663	0.0367893
	205.4	0.131318	0.02731	0.012775	0.831225	0.31243	0.0507441
	206.63	0.125699	0.028685	0.020227	0.794689	0.326304	0.0763325
	207.86	0.119843	0.030466	0.029937	0.756611	0.344274	0.109674
	209.09	0.11396	0.032801	0.042238	0.718358	0.367835	0.151913
	210.31	0.108381	0.035758	0.056362	0.682082	0.397671	0.200411
	211.54	0.103207	0.039161	0.07257	0.648438	0.432008	0.256066
	212.77	0.098745	0.043153	0.090432	0.619425	0.472288	0.3174
	214	0.094849	0.047713	0.10992	0.594092	0.518298	0.384317
	215.23	0.091866	0.05268	0.130384	0.574696	0.568416	0.454585
	216.46	0.089868	0.057976	0.151386	0.561704	0.621853	0.526701
	217.69	0.088779	0.063471	0.172475	0.554623	0.677298	0.599115
	218.92	0.088416	0.069255	0.193962	0.552262	0.735659	0.672897
	220.16	0.088131	0.075254	0.215638	0.550409	0.79619	0.747327
	221.39	0.087387	0.080771	0.235334	0.545572	0.851857	0.814958
	222.62	0.08652	0.084859	0.250168	0.539934	0.893105	0.865895
	223.85	0.086789	0.087342	0.259825	0.541683	0.918159	0.899054
	225.08	0.088397	0.089625	0.268438	0.552139	0.941195	0.928629
	226.31	0.09003	0.09261	0.278938	0.562757	0.971314	0.964684
	227.55	0.090806	0.095354	0.288126	0.567803	0.999001	0.996233
	228.78	0.091378	0.095453	0.289223	0.571522	1	1
	230.01	0.092954	0.091462	0.277799	0.58177	0.95973	0.960773
	231.25	0.096096	0.083945	0.255615	0.6022	0.883883	0.884598
	232.48	0.10081	0.075531	0.230841	0.632852	0.798985	0.79953
	233.71	0.106829	0.06896	0.211578	0.67199	0.732683	0.733386
	234.95	0.113191	0.065591	0.201983	0.713358	0.698689	0.700439
	236.18	0.118379	0.065239	0.201416	0.747092	0.695138	0.698492
	237.42	0.120657	0.066412	0.205361	0.761904	0.706973	0.712038
	238.65	0.11932	0.067668	0.209552	0.753211	0.719646	0.726429
	239.89	0.114997	0.068563	0.21281	0.725101	0.728677	0.737616
	241.12	0.109243	0.069534	0.216156	0.687687	0.738475	0.749106
	242.36	0.103472	0.071025	0.221158	0.650162	0.753519	0.766281
	243.59	0.098791	0.073546	0.228986	0.619724	0.778956	0.793161
	244.83	0.095765	0.076665	0.238649	0.600048	0.810427	0.826341
	246.06	0.094716	0.078837	0.245436	0.593227	0.832343	0.849646
	247.3	0.095392	0.079077	0.246225	0.597623	0.834764	0.852355
	248.54	0.096841	0.077224	0.240716	0.607045	0.816067	0.833439
	249.77	0.098237	0.07318	0.228608	0.616122	0.775263	0.791863
	251.01	0.099574	0.066834	0.209714	0.624815	0.711231	0.726985
	252.25	0.101174	0.059209	0.186795	0.635219	0.634294	0.648287
	253.49	0.103331	0.052175	0.165642	0.649245	0.56332	0.575653
	254.72	0.105985	0.047019	0.150114	0.666502	0.511296	0.522333
	255.96	0.108642	0.043212	0.138428	0.683779	0.472883	0.482206
	257.2	0.110559	0.039424	0.127063	0.696244	0.434662	0.443182
	258.44	0.110922	0.035323	0.114669	0.698604	0.393282	0.400624
	259.68	0.109556	0.031229	0.102166	0.689722	0.351973	0.357691
	260.92	0.106479	0.027374	0.090388	0.669714	0.313076	0.317248
	262.16	0.099423	0.02397	0.07994	0.623834	0.278729	0.281373
	263.4	0.085944	0.021156	0.071356	0.536189	0.250335	0.251897
	264.64	0.068074	0.018902	0.064774	0.419992	0.227592	0.229296
	265.88	0.050609	0.017299	0.059711	0.306429	0.211418	0.211911
	267.12	0.036937	0.015859	0.055456	0.217529	0.196888	0.1973
	268.36	0.027878	0.014555	0.051616	0.158624	0.183731	0.184115
	269.6	0.022417	0.013498	0.048444	0.123115	0.173065	0.173223
	270.84	0.019381	0.012772	0.04629	0.103374	0.16574	0.165827
	272.08	0.017643	0.012396	0.045239	0.092073	0.161946	0.162218
	273.32	0.016751	0.012229	0.044866	0.0862729	0.160261	0.160937
	274.56	0.016139	0.012046	0.044497	0.0822935	0.158415	0.15967
	275.8	0.015775	0.011639	0.043354	0.0799267	0.154308	0.155745
	277.04	0.015463	0.010845	0.041004	0.0778979	0.146296	0.147676
	278.29	0.015259	0.009808	0.037796	0.0765715	0.135833	0.13666
	279.53	0.015073	0.008596	0.034398	0.075362	0.123604	0.124992
	280.77	0.014919	0.007594	0.031596	0.0743607	0.113493	0.115371
	282.01	0.014883	0.007024	0.029723	0.0741266	0.107742	0.108939
	283.26	0.014892	0.006618	0.028404	0.0741851	0.103646	0.10441
	284.5	0.014994	0.006298	0.027688	0.0748483	0.100417	0.101952
	285.74	0.015174	0.006158	0.027203	0.0760188	0.0990041	0.100286
	286.99	0.015299	0.006026	0.026837	0.0768315	0.0976722	0.0990296
	288.23	0.015668	0.005839	0.02645	0.0792309	0.0957854	0.0977008
	289.47	0.016103	0.00572	0.025987	0.0820594	0.0945846	0.0961109
	290.72	0.016435	0.005788	0.026169	0.0842182	0.0952708	0.0967359
	291.96	0.016898	0.006191	0.027429	0.0872288	0.0993371	0.101062
	293.21	0.017283	0.006884	0.029386	0.0897322	0.10633	0.107782
	294.45	0.017824	0.007454	0.031093	0.0932499	0.112081	0.113644
	295.7	0.018376	0.00768	0.031803	0.0968392	0.114361	0.116082
	296.94	0.01905	0.007811	0.032142	0.101222	0.115683	0.117246
	298.19	0.019851	0.008105	0.032952	0.10643	0.11865	0.120027
	299.43	0.020742	0.008622	0.034517	0.112224	0.123866	0.125401
	300.68	0.021805	0.009146	0.036119	0.119136	0.129153	0.130902
	301.92	0.022924	0.009737	0.037858	0.126412	0.135117	0.136873
	303.17	0.023963	0.010765	0.041076	0.133168	0.145489	0.147923
	304.42	0.024918	0.012723	0.046931	0.139377	0.165246	0.168028
	305.66	0.025733	0.015221	0.054508	0.144677	0.190451	0.194045
	306.91	0.026471	0.016935	0.059804	0.149476	0.207745	0.21223
	308.16	0.027137	0.016809	0.059585	0.153806	0.206474	0.211478
	309.4	0.027942	0.015383	0.05513	0.159041	0.192085	0.196181
	310.65	0.028884	0.0138	0.050493	0.165166	0.176113	0.180259
	311.9	0.030043	0.012886	0.047827	0.172702	0.16689	0.171104
	313.14	0.031426	0.012482	0.046627	0.181695	0.162814	0.166984
	314.39	0.032936	0.01214	0.045633	0.191513	0.159363	0.163571
	315.64	0.034546	0.012074	0.045208	0.201982	0.158697	0.162111
	316.89	0.035877	0.012944	0.048039	0.210637	0.167476	0.171832
	318.14	0.036643	0.015523	0.055853	0.215617	0.193498	0.198664
	319.38	0.036928	0.019166	0.066878	0.21747	0.230256	0.236521
	320.63	0.036554	0.021433	0.073843	0.215039	0.25313	0.260437
	321.88	0.036113	0.019825	0.069067	0.212171	0.236906	0.244037
	323.13	0.035611	0.014785	0.053845	0.208907	0.186051	0.191769
	324.38	0.035241	0.008835	0.035886	0.206501	0.126015	0.130102
	325.63	0.035379	0.004285	0.022047	0.207398	0.0801053	0.0825819
	326.88	0.036059	0.001007	0.012258	0.21182	0.04703	0.0489688
	328.13	0.036826	-0.001107	0.005988	0.216807	0.0256995	0.0274392
	329.38	0.037983	-0.002293	0.002441	0.22433	0.0137326	0.0152596
	330.63	0.039206	-0.002823	0.000518	0.232283	0.00838488	0.00865651
	331.88	0.039492	-0.003201	-0.000528	0.234142	0.00457082	0.0050648
	333.13	0.038336	-0.003371	-0.001071	0.226626	0.0028555	0.00320026
	334.38	0.035736	-0.003489	-0.001413	0.20972	0.00166487	0.00202592
	335.63	0.031987	-0.003543	-0.001597	0.185342	0.00112	0.00139411
	336.88	0.027467	-0.003534	-0.001787	0.155952	0.00121081	0.000741692
	338.13	0.022859	-0.003569	-0.001863	0.125989	0.000857659	0.000480726
	339.38	0.018614	-0.003612	-0.00191	0.0983868	0.000423784	0.00031934
	340.63	0.014894	-0.003654	-0.001972	0.0741981	0	0.000106447
	341.88	0.011953	-0.003615	-0.002003	0.0550747	0.000393514	0
	343.13	0.00957	-0.0036	-0.001958	0.0395797	0.000544866	0.000154519
	344.39	0.007804	-0.003545	-0.001899	0.0280966	0.00109982	0.000357111
	345.64	0.006407	-0.003552	-0.001869	0.0190128	0.00102919	0.000460124
	346.89	0.005505	-0.003505	-0.00185	0.0131477	0.00150343	0.000525365
	348.14	0.004864	-0.00344	-0.001769	0.00897972	0.00215928	0.0008035
	349.39	0.00436	-0.003421	-0.001752	0.00570254	0.00235099	0.000861874
	350.65	0.004014	-0.003429	-0.001662	0.00345274	0.00227027	0.00117091
	351.9	0.003843	-0.003356	-0.001678	0.00234084	0.00300685	0.00111597
	353.15	0.003725	-0.003347	-0.001714	0.00157356	0.00309766	0.000992356
	354.4	0.003618	-0.003338	-0.001617	0.000877815	0.00318847	0.00132543
	355.66	0.00356	-0.003295	-0.001655	0.000500679	0.00362235	0.00119495
	356.91	0.003627	-0.003236	-0.001551	0.000936336	0.00421766	0.00155206
	358.16	0.003554	-0.00323	-0.001542	0.000461666	0.0042782	0.00158296
	359.42	0.00351	-0.003218	-0.001555	0.000175563	0.00439929	0.00153832
	360.67	0.003483	-0.003227	-0.001453	0	0.00430847	0.00188857
	361.92	0.003526	-0.003268	-0.001408	0.0002796	0.00389478	0.00204309
	363.18	0.003578	-0.003163	-0.001376	0.000617721	0.00495424	0.00215297
	364.43	0.003601	-0.00314	-0.001321	0.000767275	0.00518631	0.00234182
	365.68	0.003701	-0.003114	-0.001329	0.00141751	0.00544866	0.00231435
	366.94	0.004038	-0.00305	-0.001279	0.00360879	0.00609442	0.00248604
	368.19	0.004058	-0.003008	-0.001195	0.00373884	0.00651821	0.00277448
	369.45	0.004037	-0.002945	-0.001168	0.00360229	0.00715388	0.00286719
	370.7	0.003828	-0.002948	-0.001207	0.0022433	0.00712361	0.00273327
	371.95	0.003854	-0.002988	-0.001108	0.00241236	0.00672001	0.00307321
	373.21	0.00372	-0.00289	-0.00119	0.00154105	0.00770884	0.00279165
	374.46	0.00365	-0.002877	-0.00107	0.00108589	0.00784001	0.0032037
	375.72	0.003833	-0.002883	-0.001081	0.00227582	0.00777947	0.00316593
	376.97	0.003867	-0.002887	-0.000944	0.0024969	0.00773911	0.00363635
	378.23	0.004071	-0.002832	-0.001006	0.00382337	0.00829407	0.00342346
	379.48	0.004441	-0.002674	-0.000891	0.00622923	0.0098883	0.00381834
	380.74	0.004165	-0.002679	-0.000844	0.00443459	0.00983785	0.00397973
	382	0.004081	-0.002806	-0.000819	0.00388839	0.00855641	0.00406557
	383.25	0.004427	-0.002661	-0.000836	0.0061382	0.0100195	0.0040072
	384.51	0.004053	-0.002639	-0.000858	0.00370633	0.0102415	0.00393165
	385.76	0.004068	-0.002691	-0.000749	0.00380386	0.00971677	0.00430593
	387.02	0.004467	-0.002629	-0.000722	0.00639829	0.0103424	0.00439865
	388.27	0.005057	-0.002401	-0.000707	0.0102347	0.0126429	0.00445015
	389.53	0.004443	-0.002325	-0.00052	0.00624224	0.0134097	0.00509227
	390.79	0.003619	-0.002565	-0.000641	0.000884317	0.0109881	0.00467678
	392.04	0.003923	-0.002535	-0.000606	0.00286103	0.0112908	0.00479696
	393.3	0.00465	-0.002453	-0.000638	0.00758822	0.0121182	0.00468708
	394.56	0.004613	-0.002356	-0.000494	0.00734763	0.013097	0.00518154
	395.81	0.00432	-0.002328	-0.000478	0.00544245	0.0133795	0.00523648
	397.07	0.003949	-0.002445	-0.000425	0.00303009	0.0121989	0.00541847
	398.33	0.004658	-0.002318	-0.000524	0.00764024	0.0134804	0.00507853
	399.58	0.004989	-0.002198	-0.000416	0.00979251	0.0146912	0.00544938
	400.84	0.004119	-0.002262	-0.000333	0.00413548	0.0140454	0.00573438

## Sheet: Fig 1d
Fig 1d	days	pH=7			pH=5
	0	0	0	11.137	0	0	0
	1	14.332	12.7345	27.669	77.4339	70.2451	66.2513
	2	27.03	22.1576	41.006	86.0982	82.5437	79.9477
	3	48.3146	40.8063	53.3445	93.4045	92.0866	86.1758
	4	54.6225	52.3461	59.0134	97.6756	97.1165	93.3224
	5	62.7276	54.78	58	95.5566	98.9913	98.2325
