# Supplementary material for: A TLR7-nanoparticle adjuvant promotes a broad immune response against heterologous strains of influenza and SARS-CoV-2
Source: Nat Mater. 2023 Jan 30;22(3):380–90. doi: 10.1038/s41563-022-01464-2 (PMC9981462; doi:10.1038/s41563-022-01464-2)
Supplement: Source Data Fig. 2 — Statistical source data for Fig. 2a–f. [file 41563_2022_1464_MOESM4_ESM.xlsx]

## Sheet: Fig 2a
Fig 2a
Day	TLR7-Alum			TLR7-NP
0	100	100	100	100	100	100
1	2.74218	3.81944	3.21101	69.7248	77.2581	71.5232
3	1.78838	2.35417	2.25994	65.5046	69.3548	59.6026

## Sheet: Fig 2b
Fig 2b	Day 1		Day 3
	TLR7-Alum	TLR7-NP	TLR7-Alum	TLR7-NP
	1.62	11.3	3.48	42.8
	2.02	29.4	2.8	25.8
	1.7	65	1.62	22.9
	1.06	22.5	2.23	21.4
			2.16	25.8
			3.92	20.7

## Sheet: Fig 2c
Fig 2c
	B cell
	Naive		TLR7-Alum				TLR7-NP
Day 1	0.00918	0.068	0.14	0.17	0.093	0.12	3.11	3.51	3.12	2.32	0.64	1.05
Day 3	0.018	0.079	0.00411	0.067	0.062	0.062	1.16	1.64	0.79	0.87
	Total DCs
	Naive		TLR7-Alum				TLR7-NP
Day 1	0.032	1.15	4.9	8.62	4.69	5.14	47	54.9	21.6	35.1	48.7	34.9
Day 3	0.67	0.7	0.32	4.26	7.28	8.8	14.2	34.7	34.2	27.7
	Macrophage
	Naive		TLR7-Alum				TLR7-NP
Day 1	0.16	0.48	0.46	1	0.68	0.96	7.55	7.7	6.1	7.55	9.37	6.44
Day 3	0.56	0.64	0.54	1.05	1.7	1.33	12.7	16	14	14.1
	Inflammatory monocytes (Ly6Chi)
	Naive		TLR7-Alum				TLR7-NP
Day 1	0.039	0.66	2.63	2.88	1.05	1.23	60.9	53.8	41.7	56.7	62.3	49.7
Day 3	0.19	0.84	0.27	1.73	0.36	1.02	24	16.6	16.9	9.85

## Sheet: Fig 2d
Fig 2d	cDC1
	TLR7-Alum									TLR7-NP
Day 0	2300	3224	1050	1400	1582	2850	592	100	140	2300	3224	1050	1400	1582	2850	592	100	140
Day 1	400	1000	1771	3240	5510	2972	4746	2564	4053	4600	2466	4520	2228	8880	4725	11712	1980	5928
Day 4	2140	2940	2372	1750	298	1029	750	492	322	2367	3630	3568	3548	1172	1576	1366	2532	1334
	cDC2
	TLR7-Alum									TLR7-NP
Day 0	10350	12896	3780	7350	9718	9975	3404	480	700	10350	12896	3780	7350	9718	9975	3404	480	700
Day 1	1500	5600	4807	12240	17081	11888	14238	10897	29529	24150	11508	23730	13368	23976	20250	36112	11484	22971
Day 4	21828	13524	13046	9800	2384	7889	4750	3936	4508	25248	18150	24084	19514	12892	19700	15026	19412	15341
	pDC
	TLR7-Alum									TLR7-NP
Day 0	12650	14880	11550	14350	11526	9690	296	80	140	12650	14880	11550	14350	11526	9690	296	80	140
Day 1	1700	7000	5060	10800	22040	28234	34804	23076	35319	57500	21372	28250	14482	33744	26325	57584	13068	31863
Day 4	4708	9996	7709	6300	1788	6174	4250	3936	4186	9468	14520	14272	8870	9962	12608	12294	20256	14007
	Macrophage
	TLR7-Alum									TLR7-NP
Day 0	9690	8265	2940	3850	3164	7688	4292	740	1400	9690	8265	2940	3850	3164	7688	4292	740	1400
Day 1	11984	12936	9488	6300	17081	10402	9492	8333	5790	11046	21780	9812	10644	10656	9450	11712	5940	9633
Day 4	300	1800	1012	1440	3129	8232	5750	5166	8694	5750	2055	4520	2228	7618	14184	8196	12660	10672
	Inflammatory Monocytes
	TLR7-Alum									TLR7-NP
Day 0	6900	7440	6720	9100	7910	6555	2220	420	840	6900	7440	6720	9100	7910	6555	2220	420	840
Day 1	5300	7000	9361	14040	45182	35664	36386	32050	19686	143750	46032	92660	52358	51504	41850	82960	28512	50388
Day 4	26964	23520	22534	10850	3129	8575	6000	5166	7406	29982	64130	64224	47898	25198	37036	36199	51484	32016

## Sheet: Fig 2e
Fig 2e
	cDC1
	Naive			TLR7-Alum					TLR7-NP
Day 1	1571	1685	1806	3667	4008	3972	2900	4487	6472	4720	5620	4890	5222
Day 4	1801	1647	2046	2702	2798	2794	2652	2414	3436	3307	4001	3898	3873
	cDC2
	Naive			TLR7-Alum					TLR7-NP
Day 1	1864	1980	1759	3859	4701	4292	3365	5204	5965	5158	5960	5060	5226
Day 4	2098	2421	2357	3674	3506	3321	3094	3482	4093	3459	3979	4315	3919

## Sheet: Fig 2f
Fig 2f	TLR7+CD86+ %
	Naïve				TLR7-Alum				TLR7-NP
	0.00536	0.067	0.012	Day 1	0.17	0.19	0.059	0.083	3.27	3.11	2	1.39
				Day 3	0.057	0.063	0.055	0.0027	0.58	0.39	0.37	0.69
	CD86+ %
	Naïve				TLR7-Alum				TLR7-NP
	0.72536	1.387	1.442	Day 1	3.98	3.35	0.979	1.343	23.41	23.37	14	11.69
				Day 3	1.157	1.473	1.605	1.6527	4.64	4.28	4.5	7.81
