# Supplementary material for: A TLR7-nanoparticle adjuvant promotes a broad immune response against heterologous strains of influenza and SARS-CoV-2
Source: Nat Mater. 2023 Jan 30;22(3):380–90. doi: 10.1038/s41563-022-01464-2 (PMC9981462; doi:10.1038/s41563-022-01464-2)
Supplement: Source Data Fig. 3 — Statistical source data for Fig. 3a–g. [file 41563_2022_1464_MOESM5_ESM.xlsx]

## Sheet: Fig 3a
Fig 3a: GC B cell		TLR7-Alum								TLR7-NP
	d0	627	1803.1	1603.2	430.56	1442.7	3510.9			627	1803.1	1603.2	430.56	1442.7	3510.9
	d4	2639	8910	761.6	3996.4	75	161	6300	14880	3984	6248	6175.2	4197.6	7490	10824	1714.07
	d7	115804	41028	28602	63048	46640	182900	15340	42320	787710	164220	616900	294400	119850	177120
	d14	21248	43243	44043	64780	33600	95160	43120	40875	184392	170456	209880	698280	177660	171600	171130
	d22	29083.2	1276.8	75411	57114	35380	27720	57760		137214	224802	91962	57456	44460	89100
TFH		TLR7-Alum								TLR7-NP
	d0	8580	12597	7515	6099.6	7419.6	8883			8580	12597	7515	6099.6	7419.6	8883
	d4	21840	16200	4896	7828	9540	26880	22400	23560	28220	34080	15936	5724	34240	39600	23530
	d7	41548	29982	20884	22152	60720	137950	69620	44160	170500	102340	111440	249600	131600	152520
	d14	8960	26050	13296	23700	8400	28080	21280	17985	36642	52052	68688	135960	78960	137800	62130
	d22	19272	1411.2	25515	18537	23200	8415	18240		47916	77106	54234	33264	24960	29970
Plasma cell		TLR7-Alum								TLR7-NP
	d0	4950	6669	5010	7534.8	7419.6	8883			4950	6669	5010	7534.8	7419.6	8883
	d4	13650	17820	4080	8240	7420	16320	8540	8556	137780	75260	32868	12402	40660	21648	52490
	d7	17680	13413	8172	11928	12320	38750	12980	6900	136400	69020	89550	60800	35250	44280
	d14	3072	6252	3601	4108	8050	14820	5600	5995	40779	7436	28620	31680	16920	24700	9919
	d22	6307.2	1008	13041	12024	25520	9405	13680		14520	23892	18078	7056	16380	15390

## Sheet: Fig 3b
Fig 3b	Day 7			Day 14
	TLR7-Alum	TLR7-NP		TLR7-Alum	TLR7-NP
	31.2	14.6		34.6	13
	34.5	9.26		33.5	21.4
	32.8	6.35		35.3	22.2
	22.6	9.94		34.7	17.9
	21.3	16.7		45.3	28.6
	24.2	14.8		44.2	38.6
	15.8				32.5

## Sheet: Fig 3c
Fig 3c	NP-specific IgG			OVA-specific IgG
	TLR7-Alum	TLR7-NP		TLR7-Alum	TLR7-NP
	37852.8	205062		1	408.884
	43963.4	137395		641.982	5355.55
	34086.6	147475		1	10680.3
	58984.7	176855		1	13021.5
	26144.3	143976		1	2693.99
	33803.7	88405		1	7480.14
		164526			12767.9

## Sheet: Fig 3d
Fig 3d	SIINFEKEL+ CD44hiCD62Low CD8 T cells		Day	TLR7-Alum						TLR7-NP
			0	126.072	76.89	87.932				126.072	76.89	87.932
			4	77.896	61.479	12.8656	66.744			205.84	174.66	207.168	49.608
			7	1104.6	499.4	436.224	415.11	124.82	580.77	1851.63	2142	1331.31	457.78	1140	1924.32
			14	256	677.3	249.854	254.064	286.76		412.518	858	711.684	1716	459.52	135.59
	SIINFEKEL+ CD69hi CD8 T cells			TLR7-Alum						TLR7-NP
			0	26.2548	12.804	10.1517				26.2548	12.804	10.1517
			4	233.87	102.06	102.816	66.744			1029.2	915.9	1494	296.694
			7	353.472	148.004	93.72	308.25	87.69	268.515	1016.18	518.84	678.59	406.645	333.792	740.61
			14	55.808	238.097	75.621	203.504	62.042		177.3	743.6	469.368	1452	96.768	154.215

## Sheet: Fig 3e
Fig 3e	Gzmb+ CD8 T	Day 0 (Naïve)		Day 4		Day 7		Day 14
		TLR7-Alum	TLR7-NP	TLR7-Alum	TLR7-NP	TLR7-Alum	TLR7-NP	TLR7-Alum	TLR7-NP
		64.5	64.5	100.153	3719.01	800.904	17732	307.2	4314.3
		138.6	138.6	136.182	2647.52	441.84	19992	729.4	3374.8
		102.803	102.803	120.112	8407.08	499.4	11940	304.7	7822.8
		167.143	167.143	163.828	9064.46	738.4	26785	200.976	2508
		228.69	228.69	176.493	2968.3	3151	21888	871	5376
		296.4	296.4			1422	56970	1086	693
						2551.5			743.51

## Sheet: Fig 3f
Fig 3f	Gzmb+CD8 T in the lung
	Naive	TLR7-Alum	TLR7-NP
	4625.6	2089.8	25662
	3540	1092	5856
	1782	1290	46592
	1641.6	4158	2382.6
		4042	60320
		8710	12025
			8060

## Sheet: Fig 3g
Fig 3g	Lung-tissue resident Gzmb+ CD8T
	Naive	TLR7-Alum	TLR7-NP
	95.16	190.806	168.15
	79.722	115.248	244.976
	93.562	128.59	149.628
	85.5	73.027	269.984
	122.64	59.5413	185.1
		81.12	490.2
		124.8	337.55
			207.57
