# Supplementary material for: A TLR7-nanoparticle adjuvant promotes a broad immune response against heterologous strains of influenza and SARS-CoV-2
Source: Nat Mater. 2023 Jan 30;22(3):380–90. doi: 10.1038/s41563-022-01464-2 (PMC9981462; doi:10.1038/s41563-022-01464-2)
Supplement: Source Data Fig. 4 — Statistical source data for Fig. 4b–d,f,g. [file 41563_2022_1464_MOESM6_ESM.xlsx]

## Sheet: Fig 4b
Fig 4b: IgG ELISA	HK68			HK14			SH13
	TLR7-Alum	TLR7-NP		TLR7-Alum	TLR7-NP		TLR7-Alum	TLR7-NP
	13034.8	107781		2493.02	31941.3		1	1
	54268.9	114361		1386.61	10883.4		1	605.642
	2160.55	120884		839.072	7049.23		1	1379.39
	9196.53	159779		1126.56	36461.8		1	2370.71
	11731.5	157760		3627.73	34573		1	3399.42
	23523.5	322921		10883.4	54453		1	20182.9
	2393.25	86207.6		1	16147		1	3032.76
	11473.8	500		3447.11	1386.61		1	2850.84
	623.327	60428.3		1	28456.6		1	1
	6628.5	21416.2		2493.02	2493.02		1	1153.38

## Sheet: Fig 4c
Fig 4c: IgG ELISA	PR8			NC99			VN04			HK14			HA Stem
	TLR7-Alum	TLR7-NP		TLR7-Alum	TLR7-NP		TLR7-Alum	TLR7-NP		TLR7-Alum	TLR7-NP		TLR7-Alum	TLR7-NP
	238744	2.13702e+06		3178.22	23495.4		1	13295.8		1	13995.6		1	1
	137674	2.14925e+06		2053.5	83202.5		1	49881.8		1	86885.2		1	81346.4
	65937.3	2.19883e+06		54398.2	87704.9		1	30838.6		1	29746.6		29047.5	198727
	49106.4	1.2524e+06		1962.38	337228		1	17753.7		1	19270.6		10252.7	794022
	58282	1.46663e+06		1250.98	175944		1	105939		1	147721		1	325419
	93428	1.0805e+06		1	187930		1681.2	65573.3		1	74381.4		1	313300
	80491.7	1.78133e+06		1	96866.2		618.962	13173.1		1	37787.8		1	178181

## Sheet: Fig 4d
Figure 4d: IgG ELISA	HA stem sepcific IgG								H1 HA (PR8) sepcific IgG
	Week2			Week5					Week2			Week5
	TLR7-Alum	TLR7-NP		TLR7-Alum	TLR7-NP				TLR7-Alum	TLR7-NP		TLR7-Alum	TLR7-NP
	2774.34	31136.9		2688.52	2.25893e+06				1932.38	1352.88		6729.01	581195
	1	63156.4		25377	1.35184e+06				23918.1	10793.5		78886.2	370437
	79775.7	131092		300746	181519				1151.77	8780.85		124342	216171
	1	845266		3568.89	2.3263e+06				1	94933.7		5703.9	481507
	1	226613		10152.3	799207				543.282	1824.37		93127.6	288702
	36727.4	104660		366966	783414				1	7988.15		209918	376300
	13666.2	41425.7		7829.4	66609.6				1201.51	814.508		25497.8	56372.4
	1	133598		19163.6	168203				610.168	9370.06		93944.6	134610
	46564.9	235864		77633.2	313256				88661.3	22572.8		72510.9	199699
	1	114674		106592	77005.1				647.877	46226.1		112766	55352.6
	8029.81	3725.63		17832.4	574319				22332.8	2045.05		104461	524695
	7768.84	125105		40939.1	231071				16449.5	22093.4		88932.5	111023
	1	467083		2251.79	2.71771e+06				686.05	99517.9		1	623306
	55096.4	131342		25552.3	105274				1759.97	18341.6		13263.8	169870
	1371.76	139991		118096	235956				883.389	87748.8		105834	101044
	33880.9	75717.3		8689.59	562115				2589.5	31135.9		221701	593785
	454372	820493		84377	336169				115507	199311		68617.3	294344

## Sheet: Fig 4f
Fig 4f	Days post infection	Unvaccinated															TLR7-Alum																TLR7-NP
	0	100	100	100	100	100	100	100	100	100	100	100	100	100	100	100	100	100	100	100	100	100	100	100	100	100	100	100	100	100	100	100	100	100	100	100	100	100	100	100	100	100	100	100	100	100
	2	97.6303	88.6179	93.4884	94.2857	94	92.6316	92.4883	93.133	92.8205	90.991	95.283	96.3134	98.6111	95.4545	101.031	91.5556	91.2844	93.617	92.8934	93.0348	88.1773	91.0448	94.0367	98.5148	97.1154	95.1327	92.9825	96.8182	95.9707	96.3115	93.913	91.2621	89.9497	96.0976	94.4444	93.578	92.7185	94.3662	96.2085	95.3586	96.2441	91.9492	92.0354	96.0199	95.5556
	3	95.7346	91.0569	90.2326	94.2857	93.5	102.632	92.0188	92.2747	93.8461	92.3423	95.7547	94.9309	96.2963	94.5455	98.4536	87.5556	93.578	94.4681	91.3706	96.0199	90.1478	94.0298	94.0367	99.5049	96.6346	96.9027	93.421	90.9091	97.4359	96.7213	92.1739	92.233	88.4422	94.1463	92.9293	94.4954	93.6893	95.7746	98.1043	95.3586	94.8357	91.5254	89.823	98.5075	95.5556
	4	89.0995	93.0894	82.7907	92.3809	92.5	93.1579	90.6103	89.6996	93.8461	90.991	91.5094	87.0968	87.5	88.1818	92.268	86.2222	91.2844	92.766	88.8325	91.5423	91.6256	89.5522	95.4128	97.0297	94.2308	96.9027	88.5965	86.3636	97.8022	96.7213	89.1304	91.7476	86.9347	93.6585	89.3939	94.4954	92.233	97.1831	98.5782	94.9367	97.1831	87.2881	91.5929	97.0149	98.2222
	5	82.4644	94.7155	76.7442	84.7619	85.5	85.2632	83.5681	90.9871	85.641	83.7838	86.7925	82.0276	82.4074	81.3636	85.567	84.4444	91.2844	88.0851	86.2944	88.0597	89.1626	83.0846	94.4954	99.0099	92.3077	92.9204	83.3333	84.0909	97.0696	93.8525	87.8261	92.233	88.4422	93.1707	84.8485	84.8624	94.1748	96.7136	100.948	91.1392	94.3662	87.2881	92.9204	102.985	91.1111
	6	77.2512	92.2764	72.5581	78.0952	79	78.9474	76.0563	83.691	78.9744	76.1261	80.6604	76.0369	76.8518	76.3636	79.8969	79.5556	88.0734	80	79.6954	81.592	83.2512	77.1144	88.5321	93.5644	86.0577	86.2832	78.5088	80.9091	94.1392	87.2951	82.6087	84.9515	81.9095	86.8293	77.2727	79.8165	95.1456	91.0798	96.2085	85.654	90.1409	87.2881	95.5752	105.97	82.6667
	7	73.4597	82.9268	68.8372	74.7619	74.5	75.7895	72.7699	75.9657	75.3846	72.5225	75	72.8111	74.0741	72.2727	76.8041	75.5556	83.0275	77.4468	75.1269	75.1244	77.8325	73.6318	81.1927	88.6139	79.8077	80.0885	73.2456	76.3636	91.9414	81.9672	78.6957	82.0388	79.8995	79.5122	74.7475	76.6055	89.8058	88.2629	94.7867	82.2785	84.507	85.1695	92.4779	100.995	77.3333
	8		83.3333		71.4286		72.6316		71.2446	72.3077		71.2264				74.2268	71.5556	83.945	75.3191	71.5736	73.1343	74.3842	71.1443	83.0275	84.6535	76.9231	77.4336		73.6364	93.4066	83.6066	74.7826	87.8641	85.9296	76.5854	79.798	76.1468	92.233	97.1831	98.1043	84.3882	88.7324	88.1356	91.5929	104.478	75.5556
	9		86.9919															88.5321	76.1702					87.6147	80.198	73.0769	79.2035			94.8718	85.2459	71.3043	91.2621	91.4573	73.1707	85.3535	78.8991	95.6311	98.5915	98.5782	88.1856	92.4883	91.5254	92.4779	102.985	77.3333
	10		90.2439															92.2018	84.2553					91.7431	85.1485		86.7257			95.9707	89.3443		94.6602	93.4673		88.8889	84.4037	99.5146	99.061	99.0521	92.4051	97.6526	90.678	94.6903	105.473	82.2222
	11		92.2764															92.6606	88.5106					93.1193	90.099		92.4779			96.7033	92.623		94.6602	96.9849		93.4343	87.6147	98.5437	98.5915	98.1043	91.5612	95.7746	92.3729	92.4779	105.473	88.8889
	12		93.4959															90.367	88.9362					95.8716	96.0396		92.0354			97.0696	93.4426		95.6311	96.9849		98.4848	92.6606	98.0583	100.939	99.5261	93.2489	96.2441	94.4915	92.4779	104.478	92.8889

## Sheet: Fig 4g
Fig 4g
	Days post infection	Unvaccinated	TLR7-Alum	TLR7-NP
Unvaccinated-1	7	1
Unvaccinated-2	12	0
Unvaccinated-3	6	1
Unvaccinated-4	8	1
Unvaccinated-5	8	1
Unvaccinated-6	8	1
Unvaccinated-7	7	1
Unvaccinated-8	8	1
Unvaccinated-9	8	1
Unvaccinated-10	7	1
Unvaccinated-11	8	1
Unvaccinated-12	7	1
Unvaccinated-13	7	1
Unvaccinated-14	7	1
Unvaccinated-15	7	1
TLR7-Alum-1	8		1
TLR7-Alum-2	12		0
TLR7-Alum-3	12		0
TLR7-Alum-4	8		1
TLR7-Alum-5	8		1
TLR7-Alum-6	8		1
TLR7-Alum-7	7		1
TLR7-Alum-8	12		0
TLR7-Alum-9	12		0
TLR7-Alum-10	9		1
TLR7-Alum-11	12		0
TLR7-Alum-12	7		1
TLR7-Alum-13	8		1
TLR7-Alum-14	12		0
TLR7-Alum-15	12		0
TLR7-Alum-16	8		1
TLR7-NP-1	12			0
TLR7-NP-2	12			0
TLR7-NP-3	9			1
TLR7-NP-4	12			0
TLR7-NP-5	12			0
TLR7-NP-6	12			0
TLR7-NP-7	12			0
TLR7-NP-8	12			0
TLR7-NP-9	12			0
TLR7-NP-10	12			0
TLR7-NP-11	12			0
TLR7-NP-12	12			0
TLR7-NP-13	12			0
TLR7-NP-14	12			0
