# Supplementary material for: A TLR7-nanoparticle adjuvant promotes a broad immune response against heterologous strains of influenza and SARS-CoV-2
Source: Nat Mater. 2023 Jan 30;22(3):380–90. doi: 10.1038/s41563-022-01464-2 (PMC9981462; doi:10.1038/s41563-022-01464-2)
Supplement: Source Data Fig. 5 — Statistical source data for Fig. 5b–d. [file 41563_2022_1464_MOESM7_ESM.xlsx]

## Sheet: Fig 5b
Fig 5b
Spike	TLR7-Alum										TLR7-NP
week 2	2621.36	11628.3	2839.1	9494.48	3134.18	14194.1	1079.09	3827.26	1510.57	777.802	23277.4	3893.75	19789.6	8413.86	85929.8	26654.1	39620.2	12732	25024.8
week 5	63377.6	133225	104703	312991	239682	636306	52375.2	172065	251147	328900	1.45839e+06	474208	1.01384e+06	314966	7.17955e+06	2.04436e+06	2.55814e+06	1.48682e+06	4.43546e+06
Spike S1	TLR7-Alum										TLR7-NP
week 2	1	566.744	1	1	1	1	1	1	1	1911.51	9406.11	1	1	1	12712.5	6357.18	566.744	1136.22	8903.09
week 5	1	13259.6	9557.53	270202	3518.05	77479	1	1	162135	92881	1.45075e+06	42020.7	195191	6812.98	624026	1.26148e+06	695901	879197	4.58182e+06
spike RBD	TLR7-Alum										TLR7-NP
week 2	1	3407.8	1	1	1	1	1	1	1	1	1	1	1057.63	1	2106.55	618.398	1	1	2509.8
week 5	1	70304.9	23171	50181.3	1	37976.3	3611.89	1	1	2595.32	5949.58	142400	137312	12761	240786	13436.5	394004	46743.8	135621

## Sheet: Fig 5c
Fig 5c
RBD variant (N501Y)	TLR7-Alum										TLR7-NP
week 2	1	1263.79	344.82	1	1	1	1	1	1	1	1	1	344.82	1	1578.16	1	250	1	2171.04
week 5	1	28623	6932.18	7703.12	1	268932	1	1	1	15912	4071.68	84274.1	45442.5	14981.2	855362	14064.7	1.25117e+06	63408.4	274985
RBD vaiant (gamma P.1)	TLR7-Alum										TLR7-NP
week 2	548.152	897.18	1	1	1	1	1	1	1	1	1	1	1	1	804.071	1	1	1	284.115
week 5	1	68478.1	16027.3	108978	1	304453	8510.98	2625.81	1	31602.6	5197.56	185074	222678	18814.5	743139	35936.4	4.29869e+06	312219	1.00982e+06
RBD variant (Kappa B.1.617)	TLR7-Alum										TLR7-NP
week 2	1	875.341	1	1	1	1	1	1	1	1	1	1	1170.96	1	1798.7	1	716.605	1	3387.81
week 5	1	29314	12277.8	33624.7	1	150678	5805.19	1	1	8753.41	4698.59	65385.8	69659.2	15043.8	479164	24216.6	751487	129950	393830
RBD variant (Delta B.1.617.2)	TLR7-Alum										TLR7-NP
week 2	1	8184.37	1875.96	1	1	1	1	1	1	1	1	1	8693.63	1	9208.96	1	1875.96	1	25538
week 5	1	31387.5	9730.16	13528.3	1	98927.5	1	1	1	2657.09	1	38845.1	32719.4	8693.63	289125	9208.96	1.17978e+06	55373.4	346123
RBD variant (Omicron B.1.1.529)	TLR7-Alum										TLR7-NP
week 2	358.867	1	1	1	1	1	1	1	1	1	1	1	255.197	1	307.959	1	1	1	1
week 5	1	957.677	1	1254.16	1	3917.02	1	1	1	1	1	1273.36	4542.11	1176.69	8452.74	1	11999.9	977.997	4306.26
S1 variant (Alpha B.1.1.7)	TLR7-Alum										TLR7-NP
week 2	1	1939.26	1	1	1	1	1	1	1	655.093	22999.5	1	1	688.229	4506.94	3797.19	1	1	3049.69
week 5	1	30963.9	11197.5	316386	1	7128.35	1	1	22500.1	16729.1	1.15708e+06	48420.8	271191	6554.17	121136	165715	162094	95493	311746
S1 variant (Beta B.1.351)	TLR7-Alum										TLR7-NP
week 2	1	1	1	715.435	1	1	1	1	1087.08	3876.36	26757.1	1	535.421	862.445	19099.6	24809.6	1277.5	1	31959.1
week 5	1	3791.95	1	63979.3	1	20803.2	1	1	45292.1	16520.6	291665	8350.21	40826.9	3318.63	174564	237355	312414	103199	941902

## Sheet: Fig 5d
Fig5d
Naive	TLR7-Alum	TLR7-NP
0	0	192
0	4	208
0	12	40
0	12	36
	0	40
	0	48
	12	132
	0	128
		44
		56
