# Supplementary material for: A TLR7-nanoparticle adjuvant promotes a broad immune response against heterologous strains of influenza and SARS-CoV-2
Source: Nat Mater. 2023 Jan 30;22(3):380–90. doi: 10.1038/s41563-022-01464-2 (PMC9981462; doi:10.1038/s41563-022-01464-2)
Supplement: Source Data Fig. 6 — Statistical source data for Fig. 6b,c. [file 41563_2022_1464_MOESM8_ESM.xlsx]

## Sheet: Fig 6b
Fig 6b
	Pre-GC B %			GC B %			Plasmablast %
	NS	Spike only	Spike+TLR7-NP	NS	Spike only	Spike+TLR7-NP	NS	Spike only	Spike+TLR7-NP
	49.7	42.7	40.2	20	16.5	23.1	4.69	7.51	20.8
	39.9	38.6	48.6	20.5	22.4	26.3	5.65	4.97	9.51
	28.2	31.9	42.9	22.9	22.5	28.2	16.9	16.3	18
	49.5	57.5	63.9	16.1	19.9	22.9	2.96	3.21	5.19
	24.6	30.7	43.9	7.98	9.32	10.6	13	11.8	12
	44.8	45.7	53.8	9.11	11.6	9.96	2.04	1.44	0.74
	10.8	9.01	22.9	13	11.9	18.3	2.16	2.78	3.79

## Sheet: Fig 6c
Fig 6c	IgM			IgA
	NS	Spike only	Spike+TLR7 NP	NS	Spike only	Spike+TLR7 NP
	1.211	1.226	1.702	0.269	0.434	0.568
	1.165	1.085	1.413	0.64	0.366	0.778
	1.521	1.432	1.561	0.478	0.234	0.518
	0.485	0.615	1.031	0.227	0.152	0.166
	0.264	0.249	0.658	0.199	0.213	0.143
	0.228	0.209	0.251	0.096	0.116	0.4
