# Supplementary material for: A TLR7-nanoparticle adjuvant promotes a broad immune response against heterologous strains of influenza and SARS-CoV-2
Source: Nat Mater. 2023 Jan 30;22(3):380–90. doi: 10.1038/s41563-022-01464-2 (PMC9981462; doi:10.1038/s41563-022-01464-2)
Supplement: Source Data Extended Data Figs. 1 and 4–10 — Statistical source data for Extended Data Figs. 1a, 4b, 5a, 6a,b, 7, 8a,b, 9c and 10a,b. [file 41563_2022_1464_MOESM9_ESM.xlsx]

## Sheet: Fig S1
GPC: M/I=25							GPC: M/I=100
time (min)	YB163-gardi-PLA[Sequence2] (dRI)	time (min)	Yb164[CONVERSION-Mn] (dRI)				time (min)	YB163-gardi-PLA[Sequence2] (dRI)	time (min)	Yb164[CONVERSION-Mn] (dRI)
-0.308908	-0.00046237	-0.169327	0.00089581				-0.308908	-0.00046237	-0.169327	0.000895807
-0.300136	-0.000487338	-0.160555	0.00087413				-0.300136	-0.000487338	-0.160555	0.000874132
-0.291364	-0.000485508	-0.151783	0.00083846				-0.291364	-0.000485508	-0.151783	0.000838456
-0.282592	-0.000455328	-0.143011	0.0008481				-0.282592	-0.000455328	-0.143011	0.000848098
-0.27382	-0.000417775	-0.134239	0.00090606				-0.27382	-0.000417775	-0.134239	0.000906064
-0.265048	-0.000380617	-0.125467	0.00095995				-0.265048	-0.000380617	-0.125467	0.000959949
-0.256276	-0.000364307	-0.116695	0.00099272				-0.256276	-0.000364307	-0.116695	0.00099272
-0.247504	-0.000344872	-0.107923	0.00103158				-0.247504	-0.000344872	-0.107923	0.00103158
-0.238732	-0.000322357	-0.0991506	0.0010692				-0.238732	-0.000322357	-0.0991506	0.0010692
-0.22996	-0.00030825	-0.0903786	0.00109537				-0.22996	-0.00030825	-0.0903786	0.00109537
-0.221188	-0.000291897	-0.0816066	0.00112425				-0.221188	-0.000291897	-0.0816066	0.00112425
-0.212416	-0.00029049	-0.0728346	0.00114812				-0.212416	-0.00029049	-0.0728346	0.00114812
-0.203644	-0.000290314	-0.0640626	0.00116575				-0.203644	-0.000290314	-0.0640626	0.00116575
-0.194872	-0.000291696	-0.0552906	0.0011712				-0.194872	-0.000291696	-0.0552906	0.0011712
-0.1861	-0.000293078	-0.0465186	0.00117541				-0.1861	-0.000293078	-0.0465186	0.00117541
-0.177328	-0.000293095	-0.0377466	0.00117459				-0.177328	-0.000293095	-0.0377466	0.00117459
-0.168556	-0.000305415	-0.0289746	0.00117378				-0.168556	-0.000305415	-0.0289746	0.00117378
-0.159784	-0.000313073	-0.0202026	0.00117135				-0.159784	-0.000313073	-0.0202026	0.00117135
-0.151012	-0.000325538	-0.0114306	0.00116649				-0.151012	-0.000325538	-0.0114306	0.00116649
-0.14224	-0.000333189	-0.0026586	0.00115332				-0.14224	-0.000333189	-0.00265862	0.00115332
-0.133468	-0.000343272	0.00611338	0.00113806				-0.133468	-0.000343272	0.00611338	0.00113806
-0.124696	-0.00036282	0.0148854	0.00112729				-0.124696	-0.00036282	0.0148854	0.00112729
-0.115924	-0.000373493	0.0236574	0.00111561				-0.115924	-0.000373493	0.0236574	0.00111561
-0.107152	-0.000385444	0.0324294	0.00110851				-0.107152	-0.000385444	0.0324294	0.00110851
-0.09838	-0.000387706	0.0412014	0.00108388				-0.09838	-0.000387706	0.0412014	0.00108388
-0.089608	-0.000403528	0.0499734	0.00105941				-0.089608	-0.000403528	0.0499734	0.00105941
-0.080836	-0.000415588	0.0587454	0.00104631				-0.080836	-0.000415588	0.0587454	0.00104631
-0.072064	-0.000417718	0.0675174	0.00103259				-0.072064	-0.000417718	0.0675174	0.00103259
-0.063292	-0.000432963	0.0762894	0.00101379				-0.063292	-0.000432963	0.0762894	0.00101379
-0.05452	-0.000436358	0.0850614	0.00099415				-0.05452	-0.000436358	0.0850614	0.000994149
-0.045748	-0.000447763	0.0938334	0.00098121				-0.045748	-0.000447763	0.0938334	0.000981206
-0.036976	-0.000456048	0.102605	0.00097011				-0.036976	-0.000456048	0.102605	0.000970106
-0.028204	-0.000461262	0.111377	0.00095803				-0.028204	-0.000461262	0.111377	0.000958032
-0.019432	-0.000473674	0.120149	0.00094466				-0.019432	-0.000473674	0.120149	0.000944664
-0.01066	-0.000475725	0.128921	0.00092973				-0.01066	-0.000475725	0.128921	0.00092973
-0.001888	-0.000477777	0.137693	0.00090775				-0.00188802	-0.000477777	0.137693	0.000907754
0.00688398	-0.000478869	0.146465	0.00089638				0.00688398	-0.000478869	0.146465	0.000896376
0.015656	-0.00047996	0.155237	0.00089253				0.015656	-0.00047996	0.155237	0.000892533
0.024428	-0.000482317	0.164009	0.00088484				0.024428	-0.000482317	0.164009	0.000884839
0.0332	-0.000489261	0.172781	0.0008772				0.0332	-0.000489261	0.172781	0.000877204
0.041972	-0.000496206	0.181553	0.00086632				0.041972	-0.000496206	0.181553	0.000866321
0.050744	-0.000505155	0.190325	0.00085395				0.050744	-0.000505155	0.190325	0.00085395
0.059516	-0.000513615	0.199097	0.00084788				0.059516	-0.000513615	0.199097	0.000847877
0.068288	-0.000514206	0.207869	0.00083849				0.068288	-0.000514206	0.207869	0.000838495
0.07706	-0.000514796	0.216641	0.00082795				0.07706	-0.000514796	0.216641	0.000827948
0.085832	-0.000515523	0.225413	0.00082625				0.085832	-0.000515523	0.225413	0.00082625
0.094604	-0.000519591	0.234185	0.00082189				0.094604	-0.000519591	0.234185	0.000821885
0.103376	-0.000523658	0.242957	0.0008187				0.103376	-0.000523658	0.242957	0.000818702
0.112148	-0.000524374	0.251729	0.00081705				0.112148	-0.000524374	0.251729	0.000817049
0.12092	-0.000526614	0.260501	0.00080852				0.12092	-0.000526614	0.260501	0.000808518
0.129692	-0.000529121	0.269273	0.00080411				0.129692	-0.000529121	0.269273	0.000804106
0.138464	-0.000533452	0.278045	0.00079954				0.138464	-0.000533452	0.278045	0.000799535
0.147236	-0.000542547	0.286817	0.00079496				0.147236	-0.000542547	0.286817	0.000794965
0.156008	-0.00054474	0.295589	0.00078907				0.156008	-0.00054474	0.295589	0.000789067
0.16478	-0.000555902	0.304361	0.00078821				0.16478	-0.000555902	0.304361	0.000788214
0.173552	-0.000552925	0.313133	0.00078736				0.173552	-0.000552925	0.313133	0.000787361
0.182324	-0.000551474	0.321905	0.00078524				0.182324	-0.000551474	0.321905	0.000785242
0.191096	-0.000551524	0.330677	0.00078532				0.191096	-0.000551524	0.330677	0.000785323
0.199868	-0.000551574	0.339449	0.00078486				0.199868	-0.000551574	0.339449	0.000784859
0.20864	-0.000553125	0.348221	0.0007844				0.20864	-0.000553125	0.348221	0.000784395
0.217412	-0.000545917	0.356993	0.00078419				0.217412	-0.000545917	0.356993	0.000784189
0.226184	-0.000540347	0.365765	0.00078398				0.226184	-0.000540347	0.365765	0.000783983
0.234956	-0.000538378	0.374537	0.00078313				0.234956	-0.000538378	0.374537	0.000783134
0.243728	-0.000531177	0.383309	0.00078853				0.243728	-0.000531177	0.383309	0.00078853
0.2525	-0.000531576	0.392081	0.00079734				0.2525	-0.000531576	0.392081	0.000797335
0.261272	-0.000531975	0.400853	0.00080034				0.261272	-0.000531975	0.400853	0.000800342
0.270044	-0.000534123	0.409625	0.00080487				0.270044	-0.000534123	0.409625	0.000804871
0.278816	-0.000526233	0.418397	0.00081154				0.278816	-0.000526233	0.418397	0.000811538
0.287588	-0.000516415	0.427169	0.00081471				0.287588	-0.000516415	0.427169	0.000814711
0.29636	-0.000512528	0.435941	0.00081788				0.29636	-0.000512528	0.435941	0.000817884
0.305132	-0.00050744	0.444713	0.00082729				0.305132	-0.00050744	0.444713	0.000827292
0.313904	-0.000504248	0.453485	0.00082979				0.313904	-0.000504248	0.453485	0.000829789
0.322676	-0.000494032	0.462257	0.00083681				0.322676	-0.000494032	0.462257	0.000836809
0.331448	-0.000489475	0.471029	0.00083697				0.331448	-0.000489475	0.471029	0.000836965
0.34022	-0.000479768	0.479801	0.00083673				0.34022	-0.000479768	0.479801	0.000836729
0.348992	-0.000479343	0.488573	0.00083649				0.348992	-0.000479343	0.488573	0.000836493
0.357764	-0.000478917	0.497345	0.00083654				0.357764	-0.000478917	0.497345	0.000836541
0.366536	-0.000474466	0.506117	0.00083659				0.366536	-0.000474466	0.506117	0.000836589
0.375308	-0.000472416	0.514889	0.00083645				0.375308	-0.000472416	0.514889	0.000836448
0.38408	-0.000465676	0.523661	0.00084416				0.38408	-0.000465676	0.523661	0.000844158
0.392852	-0.000458822	0.532433	0.00084432				0.392852	-0.000458822	0.532433	0.000844319
0.401624	-0.000454257	0.541205	0.0008444				0.401624	-0.000454257	0.541205	0.000844403
0.410396	-0.000451209	0.549977	0.00084175				0.410396	-0.000451209	0.549977	0.00084175
0.419168	-0.000448161	0.558749	0.0008391				0.419168	-0.000448161	0.558749	0.000839097
0.42794	-0.000447234	0.567521	0.00084166				0.42794	-0.000447234	0.567521	0.000841665
0.436712	-0.000446307	0.576293	0.00084349				0.436712	-0.000446307	0.576293	0.000843494
0.445484	-0.000443441	0.585065	0.00084391				0.445484	-0.000443441	0.585065	0.000843912
0.454256	-0.000433592	0.593837	0.00084387				0.454256	-0.000433592	0.593837	0.000843868
0.463028	-0.000434468	0.602609	0.00084382				0.463028	-0.000434468	0.602609	0.000843825
0.4718	-0.000435344	0.611381	0.00084332				0.4718	-0.000435344	0.611381	0.00084332
0.480572	-0.000438781	0.620153	0.00084318				0.480572	-0.000438781	0.620153	0.000843183
0.489344	-0.000439163	0.628925	0.00084305				0.489344	-0.000439163	0.628925	0.000843046
0.498116	-0.000430938	0.637697	0.00083847				0.498116	-0.000430938	0.637697	0.000838473
0.506888	-0.000430505	0.646469	0.00083829				0.506888	-0.000430505	0.646469	0.000838285
0.51566	-0.000430517	0.655241	0.00083635				0.51566	-0.000430517	0.655241	0.000836348
0.524432	-0.000430529	0.664013	0.00083437				0.524432	-0.000430529	0.664013	0.000834372
0.533204	-0.000431846	0.672785	0.00084577				0.533204	-0.000431846	0.672785	0.000845767
0.541976	-0.000433163	0.681557	0.00085356				0.541976	-0.000433163	0.681557	0.000853558
0.550748	-0.000431113	0.690329	0.00086379				0.550748	-0.000431113	0.690329	0.00086379
0.55952	-0.000424902	0.699101	0.00088087				0.55952	-0.000424902	0.699101	0.000880866
0.568292	-0.00042413	0.707873	0.0008895				0.568292	-0.00042413	0.707873	0.000889504
0.577064	-0.000423776	0.716645	0.00089072				0.577064	-0.000423776	0.716645	0.000890718
0.585836	-0.000423421	0.725417	0.00089079				0.585836	-0.000423421	0.725417	0.000890789
0.594608	-0.000413119	0.734189	0.00089086				0.594608	-0.000413119	0.734189	0.00089086
0.60338	-0.000412768	0.742961	0.00089935				0.60338	-0.000412768	0.742961	0.000899355
0.612152	-0.000412417	0.751733	0.00090559				0.612152	-0.000412417	0.751733	0.00090559
0.620924	-0.000411526	0.760505	0.00090458				0.620924	-0.000411526	0.760505	0.000904577
0.629696	-0.000410634	0.769277	0.00090356				0.629696	-0.000410634	0.769277	0.000903564
0.638468	-0.000407714	0.778049	0.00090139				0.638468	-0.000407714	0.778049	0.00090139
0.64724	-0.000402523	0.786821	0.00090823				0.64724	-0.000402523	0.786821	0.000908231
0.656012	-0.000398085	0.795593	0.00090759				0.656012	-0.000398085	0.795593	0.000907589
0.664784	-0.000396165	0.804365	0.00090695				0.664784	-0.000396165	0.804365	0.000906948
0.673556	-0.000396192	0.813137	0.00090422				0.673556	-0.000396192	0.813137	0.000904222
0.682328	-0.00039622	0.821909	0.00089548				0.682328	-0.00039622	0.821909	0.000895478
0.6911	-0.000396695	0.830681	0.00089765				0.6911	-0.000396695	0.830681	0.000897646
0.699872	-0.000398696	0.839453	0.00089929				0.699872	-0.000398696	0.839453	0.000899288
0.708644	-0.000400698	0.848225	0.00089966				0.708644	-0.000400698	0.848225	0.000899662
0.717416	-0.000402607	0.856997	0.00090004				0.717416	-0.000402607	0.856997	0.000900037
0.726188	-0.000404516	0.865769	0.00090123				0.726188	-0.000404516	0.865769	0.000901227
0.73496	-0.000409298	0.874541	0.00090191				0.73496	-0.000409298	0.874541	0.000901911
0.743732	-0.000403845	0.883313	0.00090388				0.743732	-0.000403845	0.883313	0.000903885
0.752504	-0.000400871	0.892085	0.00090915				0.752504	-0.000400871	0.892085	0.000909148
0.761276	-0.000395664	0.900857	0.00091915				0.761276	-0.000395664	0.900857	0.000919148
0.770048	-0.000393624	0.909629	0.00091951				0.770048	-0.000393624	0.909629	0.000919507
0.77882	-0.000391583	0.918401	0.00091986				0.77882	-0.000391583	0.918401	0.000919865
0.787592	-0.000383031	0.927173	0.00093087				0.787592	-0.000383031	0.927173	0.000930873
0.796364	-0.00038225	0.935945	0.00093815				0.796364	-0.00038225	0.935945	0.000938148
0.805136	-0.000379939	0.944717	0.00094158				0.805136	-0.000379939	0.944717	0.000941578
0.813908	-0.000379178	0.953489	0.00094599				0.813908	-0.000379178	0.953489	0.000945993
0.82268	-0.000378418	0.962261	0.0009514				0.82268	-0.000378418	0.962261	0.000951397
0.831452	-0.000368744	0.971033	0.00096263				0.831452	-0.000368744	0.971033	0.000962629
0.840224	-0.000366331	0.979805	0.00096951				0.840224	-0.000366331	0.979805	0.000969506
0.848996	-0.000362427	0.988577	0.00097233				0.848996	-0.000362427	0.988577	0.000972326
0.857768	-0.000358523	0.997349	0.00098393				0.857768	-0.000358523	0.997349	0.000983933
0.86654	-0.000359798	1.00612	0.00098586				0.86654	-0.000359798	1.00612	0.000985857
0.875312	-0.000361074	1.01489	0.0009862				0.875312	-0.000361074	1.01489	0.000986196
0.884084	-0.00036392	1.02367	0.00098653				0.884084	-0.00036392	1.02367	0.000986534
0.892856	-0.000353716	1.03244	0.00099062				0.892856	-0.000353716	1.03244	0.000990617
0.901628	-0.00034656	1.04121	0.00100011				0.901628	-0.00034656	1.04121	0.00100011
0.9104	-0.000343554	1.04998	0.00099956				0.9104	-0.000343554	1.04998	0.000999564
0.919172	-0.000334669	1.05875	0.00099902				0.919172	-0.000334669	1.05875	0.000999021
0.927944	-0.000329933	1.06753	0.00099742				0.927944	-0.000329933	1.06753	0.000997423
0.936716	-0.000331512	1.0763	0.000992				0.936716	-0.000331512	1.0763	0.000992001
0.945488	-0.000333092	1.08507	0.0009994				0.945488	-0.000333092	1.08507	0.000999401
0.95426	-0.000338743	1.09384	0.00100015				0.95426	-0.000338743	1.09384	0.00100015
0.963032	-0.000327377	1.10261	0.00100091				0.963032	-0.000327377	1.10261	0.00100091
0.971804	-0.000321718	1.11139	0.00100638				0.971804	-0.000321718	1.11139	0.00100638
0.980576	-0.00032086	1.12016	0.0010089				0.980576	-0.00032086	1.12016	0.0010089
0.989348	-0.000319456	1.12893	0.00100962				0.989348	-0.000319456	1.12893	0.00100962
0.99812	-0.000318362	1.1377	0.00102019				0.99812	-0.000318362	1.1377	0.00102019
1.00689	-0.000311788	1.14647	0.00102912				1.00689	-0.000311788	1.14647	0.00102912
1.01566	-0.000308707	1.15525	0.00103134				1.01566	-0.000308707	1.15525	0.00103134
1.02444	-0.000305626	1.16402	0.0010391				1.02444	-0.000305626	1.16402	0.0010391
1.03321	-0.000305035	1.17279	0.00104546				1.03321	-0.000305035	1.17279	0.00104546
1.04198	-0.000297841	1.18156	0.00105108				1.04198	-0.000297841	1.18156	0.00105108
1.05075	-0.000294097	1.19033	0.00105321				1.05075	-0.000294097	1.19033	0.00105321
1.05952	-0.000289697	1.19911	0.00105714				1.05952	-0.000289697	1.19911	0.00105714
1.0683	-0.000287738	1.20788	0.001061				1.0683	-0.000287738	1.20788	0.001061
1.07707	-0.000285779	1.21665	0.00106164				1.07707	-0.000285779	1.21665	0.00106164
1.08584	-0.000285357	1.22542	0.00105683				1.08584	-0.000285357	1.22542	0.00105683
1.09461	-0.000283542	1.23419	0.00105202				1.09461	-0.000283542	1.23419	0.00105202
1.10338	-0.000281717	1.24297	0.00105221				1.10338	-0.000281717	1.24297	0.00105221
1.11216	-0.000282893	1.25174	0.00105203				1.11216	-0.000282893	1.25174	0.00105203
1.12093	-0.00028407	1.26051	0.00105185				1.12093	-0.00028407	1.26051	0.00105185
1.1297	-0.000276662	1.26928	0.00105411				1.1297	-0.000276662	1.26928	0.00105411
1.13847	-0.000274231	1.27805	0.00105518				1.13847	-0.000274231	1.27805	0.00105518
1.14724	-0.000264067	1.28683	0.00105452				1.14724	-0.000264067	1.28683	0.00105452
1.15602	-0.000262967	1.2956	0.00105386				1.15602	-0.000262967	1.2956	0.00105386
1.16479	-0.000261868	1.30437	0.00106024				1.16479	-0.000261868	1.30437	0.00106024
1.17356	-0.000258535	1.31314	0.00106404				1.17356	-0.000258535	1.31314	0.00106404
1.18233	-0.000255202	1.32191	0.00106717				1.18233	-0.000255202	1.32191	0.00106717
1.1911	-0.000252947	1.33069	0.00106798				1.1911	-0.000252947	1.33069	0.00106798
1.19988	-0.000250704	1.33946	0.00106879				1.19988	-0.000250704	1.33946	0.00106879
1.20865	-0.000242486	1.34823	0.00108076				1.20865	-0.000242486	1.34823	0.00108076
1.21742	-0.000234209	1.357	0.00108089				1.21742	-0.000234209	1.357	0.00108089
1.22619	-0.000231836	1.36577	0.00108074				1.22619	-0.000231836	1.36577	0.00108074
1.23496	-0.000226439	1.37455	0.0010806				1.23496	-0.000226439	1.37455	0.0010806
1.24374	-0.000221042	1.38332	0.00108018				1.24374	-0.000221042	1.38332	0.00108018
1.25251	-0.000217833	1.39209	0.0010772				1.25251	-0.000217833	1.39209	0.0010772
1.26128	-0.000209933	1.40086	0.00107423				1.26128	-0.000209933	1.40086	0.00107423
1.27005	-0.000208411	1.40963	0.00106806				1.27005	-0.000208411	1.40963	0.00106806
1.27882	-0.00020754	1.41841	0.00107043				1.27882	-0.00020754	1.41841	0.00107043
1.2876	-0.000206669	1.42718	0.00107723				1.2876	-0.000206669	1.42718	0.00107723
1.29637	-0.0002033	1.43595	0.00107672				1.29637	-0.0002033	1.43595	0.00107672
1.30514	-0.000202332	1.44472	0.0010762				1.30514	-0.000202332	1.44472	0.0010762
1.31391	-0.000201363	1.45349	0.00107376				1.31391	-0.000201363	1.45349	0.00107376
1.32268	-0.000192958	1.46227	0.00107343				1.32268	-0.000192958	1.46227	0.00107343
1.33146	-0.000191228	1.47104	0.00107474				1.33146	-0.000191228	1.47104	0.00107474
1.34023	-0.000190026	1.47981	0.00107511				1.34023	-0.000190026	1.47981	0.00107511
1.349	-0.000188824	1.48858	0.00107501				1.349	-0.000188824	1.48858	0.00107501
1.35777	-0.000182261	1.49735	0.00107491				1.35777	-0.000182261	1.49735	0.00107491
1.36654	-0.000181964	1.50613	0.00107435				1.36654	-0.000181964	1.50613	0.00107435
1.37532	-0.000181666	1.5149	0.00107896				1.37532	-0.000181666	1.5149	0.00107896
1.38409	-0.000180186	1.52367	0.0010798				1.38409	-0.000180186	1.52367	0.0010798
1.39286	-0.000176856	1.53244	0.0010798				1.39286	-0.000176856	1.53244	0.0010798
1.40163	-0.000175939	1.54121	0.0010798				1.40163	-0.000175939	1.54121	0.0010798
1.4104	-0.000175711	1.54999	0.00108555				1.4104	-0.000175711	1.54999	0.00108555
1.41918	-0.000175483	1.55876	0.00108996				1.41918	-0.000175483	1.55876	0.00108996
1.42795	-0.000168673	1.56753	0.00109071				1.42795	-0.000168673	1.56753	0.00109071
1.43672	-0.000165923	1.5763	0.00109145				1.43672	-0.000165923	1.5763	0.00109145
1.44549	-0.000165726	1.58507	0.0010933				1.44549	-0.000165726	1.58507	0.0010933
1.45426	-0.000165528	1.59385	0.00110395				1.45426	-0.000165528	1.59385	0.00110395
1.46304	-0.000160866	1.60262	0.00110416				1.46304	-0.000160866	1.60262	0.00110416
1.47181	-0.000150542	1.61139	0.00110437				1.47181	-0.000150542	1.61139	0.00110437
1.48058	-0.000137283	1.62016	0.00111129				1.48058	-0.000137283	1.62016	0.00111129
1.48935	-0.000137266	1.62893	0.0011136				1.48935	-0.000137266	1.62893	0.0011136
1.49812	-0.00013725	1.63771	0.00111953				1.49812	-0.00013725	1.63771	0.00111953
1.5069	-0.000137906	1.64648	0.00112952				1.5069	-0.000137906	1.64648	0.00112952
1.51567	-0.000136761	1.65525	0.00114312				1.51567	-0.000136761	1.65525	0.00114312
1.52444	-0.000126347	1.66402	0.00114969				1.52444	-0.000126347	1.66402	0.00114969
1.53321	-0.000115942	1.67279	0.00115263				1.53321	-0.000115942	1.67279	0.00115263
1.54198	-0.00010843	1.68157	0.00115442				1.54198	-0.00010843	1.68157	0.00115442
1.55076	-0.000100779	1.69034	0.0011617				1.55076	-0.000100779	1.69034	0.0011617
1.55953	-9.78e-05	1.69911	0.00116319				1.55953	-9.78415e-05	1.69911	0.00116319
1.5683	-9.6e-05	1.70788	0.0011636				1.5683	-9.59979e-05	1.70788	0.0011636
1.57707	-9.42e-05	1.71665	0.00116167				1.57707	-9.41543e-05	1.71665	0.00116167
1.58584	-8.93e-05	1.72543	0.00115974				1.58584	-8.92592e-05	1.72543	0.00115974
1.59462	-7.88e-05	1.7342	0.00115547				1.59462	-7.87993e-05	1.7342	0.00115547
1.60339	-7.9e-05	1.74297	0.00114765				1.60339	-7.90233e-05	1.74297	0.00114765
1.61216	-7.92e-05	1.75174	0.00114417				1.61216	-7.92474e-05	1.75174	0.00114417
1.62093	-8.17e-05	1.76051	0.00114377				1.62093	-8.16505e-05	1.76051	0.00114377
1.6297	-8.26e-05	1.76929	0.00114197				1.6297	-8.2617e-05	1.76929	0.00114197
1.63848	-8.31e-05	1.77806	0.00114018				1.63848	-8.30685e-05	1.77806	0.00114018
1.64725	-8.35e-05	1.78683	0.00113349				1.64725	-8.34895e-05	1.78683	0.00113349
1.65602	-8.39e-05	1.7956	0.0011429				1.65602	-8.39105e-05	1.7956	0.0011429
1.66479	-8.9e-05	1.80437	0.00115327				1.66479	-8.89605e-05	1.80437	0.00115327
1.67356	-9.68e-05	1.81315	0.00115557				1.67356	-9.68371e-05	1.81315	0.00115557
1.68234	-9.9e-05	1.82192	0.001156				1.68234	-9.90032e-05	1.82192	0.001156
1.69111	-8.84e-05	1.83069	0.00115824				1.69111	-8.83861e-05	1.83069	0.00115824
1.69988	-8.74e-05	1.83946	0.00116112				1.69988	-8.7408e-05	1.83946	0.00116112
1.70865	-8.79e-05	1.84823	0.00116367				1.70865	-8.79369e-05	1.84823	0.00116367
1.71742	-8.85e-05	1.85701	0.00117839				1.71742	-8.84658e-05	1.85701	0.00117839
1.7262	-8.97e-05	1.86578	0.00118131				1.7262	-8.97204e-05	1.86578	0.00118131
1.73497	-7.57e-05	1.87455	0.00118191				1.73497	-7.57287e-05	1.87455	0.00118191
1.74374	-7.27e-05	1.88332	0.0011825				1.74374	-7.27375e-05	1.88332	0.0011825
1.75251	-7.25e-05	1.89209	0.00118661				1.75251	-7.24701e-05	1.89209	0.00118661
1.76128	-6.66e-05	1.90087	0.0011885				1.76128	-6.65603e-05	1.90087	0.0011885
1.77006	-6.07e-05	1.90964	0.00119039				1.77006	-6.06505e-05	1.90964	0.00119039
1.77883	-5.51e-05	1.91841	0.00120033				1.77883	-5.50812e-05	1.91841	0.00120033
1.7876	-5.36e-05	1.92718	0.00120082				1.7876	-5.35517e-05	1.92718	0.00120082
1.79637	-4.72e-05	1.93595	0.00120078				1.79637	-4.71656e-05	1.93595	0.00120078
1.80514	-4.28e-05	1.94473	0.00120073				1.80514	-4.27618e-05	1.94473	0.00120073
1.81392	-3.75e-05	1.9535	0.00120044				1.81392	-3.74849e-05	1.9535	0.00120044
1.82269	-3.49e-05	1.96227	0.00120388				1.82269	-3.49126e-05	1.96227	0.00120388
1.83146	-3.23e-05	1.97104	0.00120908				1.83146	-3.23403e-05	1.97104	0.00120908
1.84023	-2.71e-05	1.97981	0.00121773				1.84023	-2.71123e-05	1.97981	0.00121773
1.849	-2.64e-05	1.98859	0.00122148				1.849	-2.63536e-05	1.98859	0.00122148
1.85778	-1.98e-05	1.99736	0.00122338				1.85778	-1.98208e-05	1.99736	0.00122338
1.86655	-1.71e-05	2.00613	0.00122528				1.86655	-1.7142e-05	2.00613	0.00122528
1.87532	-1.66e-05	2.0149	0.00122731				1.87532	-1.66371e-05	2.0149	0.00122731
1.88409	-1.72e-05	2.02367	0.00122653				1.88409	-1.72191e-05	2.02367	0.00122653
1.89286	-1.78e-05	2.03245	0.00122575				1.89286	-1.78012e-05	2.03245	0.00122575
1.90164	-1.72e-05	2.04122	0.00122385				1.90164	-1.72292e-05	2.04122	0.00122385
1.91041	-1.76e-05	2.04999	0.00121629				1.91041	-1.75543e-05	2.04999	0.00121629
1.91918	-1.79e-05	2.05876	0.00121447				1.91918	-1.78795e-05	2.05876	0.00121447
1.92795	-2.03e-05	2.06753	0.00121782				1.92795	-2.02856e-05	2.06753	0.00121782
1.93672	-2.27e-05	2.07631	0.00121937				1.93672	-2.26918e-05	2.07631	0.00121937
1.9455	-2.36e-05	2.08508	0.00122092				1.9455	-2.359e-05	2.08508	0.00122092
1.95427	-2.45e-05	2.09385	0.00122623				1.95427	-2.44882e-05	2.09385	0.00122623
1.96304	-2.66e-05	2.10262	0.00122639				1.96304	-2.65824e-05	2.10262	0.00122639
1.97181	-2.34e-05	2.11139	0.00122656				1.97181	-2.34066e-05	2.11139	0.00122656
1.98058	-2.02e-05	2.12017	0.00122899				1.98058	-2.02309e-05	2.12017	0.00122899
1.98936	-1.07e-05	2.12894	0.00123436				1.98936	-1.07234e-05	2.12894	0.00123436
1.99813	-8.38e-06	2.13771	0.00123599				1.99813	-8.38042e-06	2.13771	0.00123599
2.0069	1.58e-06	2.14648	0.00123531				2.0069	1.57769e-06	2.14648	0.00123531
2.01567	8.21e-06	2.15525	0.00123463				2.01567	8.21164e-06	2.15525	0.00123463
2.02444	1.81e-05	2.16403	0.00123308				2.02444	1.80799e-05	2.16403	0.00123308
2.03322	2.45e-05	2.1728	0.00121978				2.03322	2.4531e-05	2.1728	0.00121978
2.04199	3.1e-05	2.18157	0.00121336				2.04199	3.0982e-05	2.18157	0.00121336
2.05076	3.53e-05	2.19034	0.00121058				2.05076	3.52928e-05	2.19034	0.00121058
2.05953	3.96e-05	2.19911	0.0012078				2.05953	3.96037e-05	2.19911	0.0012078
2.0683	4.03e-05	2.20789	0.00119689				2.0683	4.02833e-05	2.20789	0.00119689
2.07708	4.4e-05	2.21666	0.0011909				2.07708	4.39807e-05	2.21666	0.0011909
2.08585	4.23e-05	2.22543	0.00119304				2.08585	4.233e-05	2.22543	0.00119304
2.09462	4.07e-05	2.2342	0.00119413				2.09462	4.06794e-05	2.2342	0.00119413
2.10339	3.71e-05	2.24297	0.00119035				2.10339	3.71274e-05	2.24297	0.00119035
2.11216	3.53e-05	2.25175	0.00118656				2.11216	3.53141e-05	2.25175	0.00118656
2.12094	2.95e-05	2.26052	0.00118255				2.12094	2.94757e-05	2.26052	0.00118255
2.12971	2.76e-05	2.26929	0.00117913				2.12971	2.75651e-05	2.26929	0.00117913
2.13848	2.57e-05	2.27806	0.00117856				2.13848	2.56545e-05	2.27806	0.00117856
2.14725	2.08e-05	2.28683	0.001178				2.14725	2.07749e-05	2.28683	0.001178
2.15602	2.44e-05	2.29561	0.00117647				2.15602	2.44411e-05	2.29561	0.00117647
2.1648	2.56e-05	2.30438	0.00117881				2.1648	2.55815e-05	2.30438	0.00117881
2.17357	2.67e-05	2.31315	0.0011814				2.17357	2.67219e-05	2.31315	0.0011814
2.18234	2.81e-05	2.32192	0.00118209				2.18234	2.80997e-05	2.32192	0.00118209
2.19111	3.2e-05	2.33069	0.00118207				2.19111	3.19506e-05	2.33069	0.00118207
2.19988	3.44e-05	2.33947	0.00118205				2.19988	3.43949e-05	2.33947	0.00118205
2.20866	3.68e-05	2.34824	0.00117864				2.20866	3.68392e-05	2.34824	0.00117864
2.21743	3.78e-05	2.35701	0.00117124				2.21743	3.77551e-05	2.35701	0.00117124
2.2262	3.87e-05	2.36578	0.00117188				2.2262	3.86711e-05	2.36578	0.00117188
2.23497	4.86e-05	2.37455	0.0011722				2.23497	4.85934e-05	2.37455	0.0011722
2.24374	6.2e-05	2.38333	0.00117229				2.24374	6.19762e-05	2.38333	0.00117229
2.25252	6.35e-05	2.3921	0.00117239				2.25252	6.34538e-05	2.3921	0.00117239
2.26129	6.42e-05	2.40087	0.00117602				2.26129	6.42012e-05	2.40087	0.00117602
2.27006	6.49e-05	2.40964	0.00117675				2.27006	6.49486e-05	2.40964	0.00117675
2.27883	6.62e-05	2.41841	0.00117399				2.27883	6.62033e-05	2.41841	0.00117399
2.2876	6.67e-05	2.42719	0.00117124				2.2876	6.6703e-05	2.42719	0.00117124
2.29638	6.61e-05	2.43596	0.00116267				2.29638	6.61063e-05	2.43596	0.00116267
2.30515	6.55e-05	2.44473	0.001157				2.30515	6.55097e-05	2.44473	0.001157
2.31392	5.72e-05	2.4535	0.00115636				2.31392	5.72424e-05	2.4535	0.00115636
2.32269	5.68e-05	2.46227	0.00115579				2.32269	5.6764e-05	2.46227	0.00115579
2.33146	4.67e-05	2.47105	0.00115521				2.33146	4.67297e-05	2.47105	0.00115521
2.34024	4.06e-05	2.47982	0.00115117				2.34024	4.0551e-05	2.47982	0.00115117
2.34901	3.79e-05	2.48859	0.00114534				2.34901	3.78573e-05	2.48859	0.00114534
2.35778	3.52e-05	2.49736	0.00114371				2.35778	3.52028e-05	2.49736	0.00114371
2.36655	3.43e-05	2.50613	0.00113396				2.36655	3.43393e-05	2.50613	0.00113396
2.37532	3.35e-05	2.51491	0.0011277				2.37532	3.34758e-05	2.51491	0.0011277
2.3841	3.5e-05	2.52368	0.0011253				2.3841	3.49929e-05	2.52368	0.0011253
2.39287	3.65e-05	2.53245	0.0011229				2.39287	3.651e-05	2.53245	0.0011229
2.40164	3.89e-05	2.54122	0.00112163				2.40164	3.88507e-05	2.54122	0.00112163
2.41041	4.48e-05	2.54999	0.00112087				2.41041	4.48213e-05	2.54999	0.00112087
2.41918	4.23e-05	2.55877	0.00111999				2.41918	4.22914e-05	2.55877	0.00111999
2.42796	3.98e-05	2.56754	0.00112389				2.42796	3.97615e-05	2.56754	0.00112389
2.43673	3.4e-05	2.57631	0.00112546				2.43673	3.39581e-05	2.57631	0.00112546
2.4455	3.75e-05	2.58508	0.00112703				2.4455	3.74961e-05	2.58508	0.00112703
2.45427	4.55e-05	2.59385	0.00112949				2.45427	4.54636e-05	2.59385	0.00112949
2.46304	4.87e-05	2.60263	0.00113436				2.46304	4.87246e-05	2.60263	0.00113436
2.47182	4.98e-05	2.6114	0.00113697				2.47182	4.97942e-05	2.6114	0.00113697
2.48059	5.04e-05	2.62017	0.00113805				2.48059	5.03862e-05	2.62017	0.00113805
2.48936	5.07e-05	2.62894	0.00113912				2.48936	5.07394e-05	2.62894	0.00113912
2.49813	5.11e-05	2.63771	0.0011419				2.49813	5.10925e-05	2.63771	0.0011419
2.5069	5.35e-05	2.64649	0.00114477				2.5069	5.34792e-05	2.64649	0.00114477
2.51568	5.29e-05	2.65526	0.00114571				2.51568	5.29026e-05	2.65526	0.00114571
2.52445	5.23e-05	2.66403	0.0011399				2.52445	5.23259e-05	2.66403	0.0011399
2.53322	5.06e-05	2.6728	0.00113409				2.53322	5.05692e-05	2.6728	0.00113409
2.54199	4.72e-05	2.68157	0.00112692				2.54199	4.72434e-05	2.68157	0.00112692
2.55076	4.83e-05	2.69035	0.00112496				2.55076	4.82858e-05	2.69035	0.00112496
2.55954	4.93e-05	2.69912	0.00111858				2.55954	4.93281e-05	2.69912	0.00111858
2.56831	5.05e-05	2.70789	0.00111896				2.56831	5.04876e-05	2.70789	0.00111896
2.57708	5.06e-05	2.71666	0.00111909				2.57708	5.0633e-05	2.71666	0.00111909
2.58585	5.08e-05	2.72543	0.0011184				2.58585	5.07785e-05	2.72543	0.0011184
2.59462	5.65e-05	2.73421	0.00111772				2.59462	5.64524e-05	2.73421	0.00111772
2.6034	6.21e-05	2.74298	0.0011175				2.6034	6.21264e-05	2.74298	0.0011175
2.61217	6.87e-05	2.75175	0.00111651				2.61217	6.87347e-05	2.75175	0.00111651
2.62094	6.95e-05	2.76052	0.00111553				2.62094	6.95261e-05	2.76052	0.00111553
2.62971	6.81e-05	2.76929	0.0011199				2.62971	6.81267e-05	2.76929	0.0011199
2.63848	6.67e-05	2.77807	0.00112194				2.63848	6.67274e-05	2.77807	0.00112194
2.64726	6.31e-05	2.78684	0.00112756				2.64726	6.31373e-05	2.78684	0.00112756
2.65603	6.1e-05	2.79561	0.00112821				2.65603	6.1003e-05	2.79561	0.00112821
2.6648	5.89e-05	2.80438	0.00112741				2.6648	5.88687e-05	2.80438	0.00112741
2.67357	5.55e-05	2.81315	0.0011266				2.67357	5.55099e-05	2.81315	0.0011266
2.68234	4.95e-05	2.82193	0.00112569				2.68234	4.94847e-05	2.82193	0.00112569
2.69112	4.56e-05	2.8307	0.00112609				2.69112	4.5643e-05	2.8307	0.00112609
2.69989	4.65e-05	2.83947	0.00112593				2.69989	4.64686e-05	2.83947	0.00112593
2.70866	4.73e-05	2.84824	0.00112577				2.70866	4.72942e-05	2.84824	0.00112577
2.71743	4.78e-05	2.85701	0.0011148				2.71743	4.77788e-05	2.85701	0.0011148
2.7262	4.72e-05	2.86579	0.00111043				2.7262	4.71808e-05	2.86579	0.00111043
2.73498	4.66e-05	2.87456	0.00111287				2.73498	4.65828e-05	2.87456	0.00111287
2.74375	4.31e-05	2.88333	0.00111357				2.74375	4.31098e-05	2.88333	0.00111357
2.75252	3.96e-05	2.8921	0.00111219				2.75252	3.96368e-05	2.8921	0.00111219
2.76129	3.55e-05	2.90087	0.00111081				2.76129	3.5523e-05	2.90087	0.00111081
2.77006	2.86e-05	2.90965	0.00111302				2.77006	2.857e-05	2.90965	0.00111302
2.77884	2.82e-05	2.91842	0.00111271				2.77884	2.81612e-05	2.91842	0.00111271
2.78761	2.78e-05	2.92719	0.0011124				2.78761	2.77524e-05	2.92719	0.0011124
2.79638	1.88e-05	2.93596	0.00111036				2.79638	1.87646e-05	2.93596	0.00111036
2.80515	1.63e-05	2.94473	0.00110756				2.80515	1.63496e-05	2.94473	0.00110756
2.81392	1.39e-05	2.95351	0.00110473				2.81392	1.39347e-05	2.95351	0.00110473
2.8227	1.47e-05	2.96228	0.00110515				2.8227	1.46765e-05	2.96228	0.00110515
2.83147	1.42e-05	2.97105	0.00110442				2.83147	1.42068e-05	2.97105	0.00110442
2.84024	1.37e-05	2.97982	0.00110369				2.84024	1.3737e-05	2.97982	0.00110369
2.84901	1.24e-05	2.98859	0.00110136				2.84901	1.23769e-05	2.98859	0.00110136
2.85778	1.1e-05	2.99737	0.00110189				2.85778	1.10168e-05	2.99737	0.00110189
2.86656	7.81e-06	3.00614	0.00110083				2.86656	7.80601e-06	3.00614	0.00110083
2.87533	7.94e-06	3.01491	0.00109976				2.87533	7.94479e-06	3.01491	0.00109976
2.8841	1.02e-05	3.02368	0.00110261				2.8841	1.0244e-05	3.02368	0.00110261
2.89287	1.13e-05	3.03245	0.00110479				2.89287	1.13153e-05	3.03245	0.00110479
2.90164	9.45e-06	3.04123	0.00110574				2.90164	9.45168e-06	3.04123	0.00110574
2.91042	7.59e-06	3.05	0.00110669				2.91042	7.58806e-06	3.05	0.00110669
2.91919	-2.91e-06	3.05877	0.00110569				2.91919	-2.91302e-06	3.05877	0.00110569
2.92796	-4.45e-06	3.06754	0.0011047				2.92796	-4.44687e-06	3.06754	0.0011047
2.93673	-5.98e-06	3.07631	0.00109929				2.93673	-5.98072e-06	3.07631	0.00109929
2.9455	-1.17e-05	3.08509	0.0010913				2.9455	-1.17452e-05	3.08509	0.0010913
2.95428	-1.3e-05	3.09386	0.00108573				2.95428	-1.30456e-05	3.09386	0.00108573
2.96305	-1.78e-05	3.10263	0.00108232				2.96305	-1.78274e-05	3.10263	0.00108232
2.97182	-1.58e-05	3.1114	0.00107864				2.97182	-1.57919e-05	3.1114	0.00107864
2.98059	-1.57e-05	3.12017	0.00107231				2.98059	-1.56545e-05	3.12017	0.00107231
2.98936	-1.55e-05	3.12895	0.00106763				2.98936	-1.55499e-05	3.12895	0.00106763
2.99814	-1.54e-05	3.13772	0.00106755				2.99814	-1.54454e-05	3.13772	0.00106755
3.00691	-1.69e-05	3.14649	0.00106497				3.00691	-1.69455e-05	3.14649	0.00106497
3.01568	-1.72e-05	3.15526	0.00105937				3.01568	-1.72156e-05	3.15526	0.00105937
3.02445	-1.75e-05	3.16403	0.00105416				3.02445	-1.74856e-05	3.16403	0.00105416
3.03322	-2.03e-05	3.17281	0.0010496				3.03322	-2.03232e-05	3.17281	0.0010496
3.042	-2.66e-05	3.18158	0.00104842				3.042	-2.66313e-05	3.18158	0.00104842
3.05077	-2.82e-05	3.19035	0.00104793				3.05077	-2.82028e-05	3.19035	0.00104793
3.05954	-2.76e-05	3.19912	0.00104304				3.05954	-2.7594e-05	3.19912	0.00104304
3.06831	-2.85e-05	3.20789	0.00104317				3.06831	-2.85484e-05	3.20789	0.00104317
3.07708	-2.95e-05	3.21667	0.00104297				3.07708	-2.95029e-05	3.21667	0.00104297
3.08586	-4.21e-05	3.22544	0.00104276				3.08586	-4.20742e-05	3.22544	0.00104276
3.09463	-4.15e-05	3.23421	0.00104053				3.09463	-4.1503e-05	3.23421	0.00104053
3.1034	-4.12e-05	3.24298	0.00104047				3.1034	-4.12455e-05	3.24298	0.00104047
3.11217	-4.19e-05	3.25175	0.00104413				3.11217	-4.19321e-05	3.25175	0.00104413
3.12094	-4.26e-05	3.26053	0.00104901				3.12094	-4.26188e-05	3.26053	0.00104901
3.12972	-4.42e-05	3.2693	0.00105147				3.12972	-4.42497e-05	3.2693	0.00105147
3.13849	-4.47e-05	3.27807	0.00105394				3.13849	-4.47446e-05	3.27807	0.00105394
3.14726	-4.52e-05	3.28684	0.00105704				3.14726	-4.52394e-05	3.28684	0.00105704
3.15603	-5.06e-05	3.29561	0.00106496				3.15603	-5.05646e-05	3.29561	0.00106496
3.1648	-4.76e-05	3.30439	0.00106517				3.1648	-4.76059e-05	3.30439	0.00106517
3.17358	-4.85e-05	3.31316	0.00106538				3.17358	-4.8544e-05	3.31316	0.00106538
3.18235	-4.95e-05	3.32193	0.00106894				3.18235	-4.94821e-05	3.32193	0.00106894
3.19112	-5.26e-05	3.3307	0.00108458				3.19112	-5.25918e-05	3.3307	0.00108458
3.19989	-5.8e-05	3.33947	0.00108748				3.19989	-5.79729e-05	3.33947	0.00108748
3.20866	-5.36e-05	3.34825	0.00109039				3.20866	-5.36061e-05	3.34825	0.00109039
3.21744	-4.45e-05	3.35702	0.00109191				3.21744	-4.45216e-05	3.35702	0.00109191
3.22621	-4.53e-05	3.36579	0.00109256				3.22621	-4.53031e-05	3.36579	0.00109256
3.23498	-4.61e-05	3.37456	0.00109321				3.23498	-4.60846e-05	3.37456	0.00109321
3.24375	-4.88e-05	3.38333	0.00109439				3.24375	-4.87773e-05	3.38333	0.00109439
3.25252	-5.65e-05	3.39211	0.00109452				3.25252	-5.65243e-05	3.39211	0.00109452
3.2613	-6.13e-05	3.40088	0.00109465				3.2613	-6.12871e-05	3.40088	0.00109465
3.27007	-6.4e-05	3.40965	0.00109298				3.27007	-6.4009e-05	3.40965	0.00109298
3.27884	-6.67e-05	3.41842	0.00109131				3.27884	-6.6731e-05	3.41842	0.00109131
3.28761	-6.74e-05	3.42719	0.00108722				3.28761	-6.73538e-05	3.42719	0.00108722
3.29638	-7e-05	3.43597	0.00109452				3.29638	-7.0034e-05	3.43597	0.00109452
3.30516	-7.32e-05	3.44474	0.00109582				3.30516	-7.31569e-05	3.44474	0.00109582
3.31393	-7.13e-05	3.45351	0.00109638				3.31393	-7.12995e-05	3.45351	0.00109638
3.3227	-6.82e-05	3.46228	0.00109694				3.3227	-6.82378e-05	3.46228	0.00109694
3.33147	-6.8e-05	3.47105	0.00109762				3.33147	-6.80239e-05	3.47105	0.00109762
3.34024	-6.78e-05	3.47983	0.00109861				3.34024	-6.781e-05	3.47983	0.00109861
3.34902	-5.65e-05	3.4886	0.00109883				3.34902	-5.65222e-05	3.4886	0.00109883
3.35779	-5.46e-05	3.49737	0.00109904				3.35779	-5.45875e-05	3.49737	0.00109904
3.36656	-5.34e-05	3.50614	0.00110286				3.36656	-5.3438e-05	3.50614	0.00110286
3.37533	-4.76e-05	3.51491	0.00110491				3.37533	-4.76274e-05	3.51491	0.00110491
3.3841	-4.45e-05	3.52369	0.00110697				3.3841	-4.44535e-05	3.52369	0.00110697
3.39288	-3.87e-05	3.53246	0.00111664				3.39288	-3.87472e-05	3.53246	0.00111664
3.40165	-3.6e-05	3.54123	0.00111848				3.40165	-3.60441e-05	3.54123	0.00111848
3.41042	-3.33e-05	3.55	0.00111927				3.41042	-3.3341e-05	3.55	0.00111927
3.41919	-3.31e-05	3.55877	0.00111719				3.41919	-3.31009e-05	3.55877	0.00111719
3.42796	-3.29e-05	3.56755	0.00111511				3.42796	-3.28608e-05	3.56755	0.00111511
3.43674	-3.46e-05	3.57632	0.00112467				3.43674	-3.45721e-05	3.57632	0.00112467
3.44551	-3.63e-05	3.58509	0.00113251				3.44551	-3.62834e-05	3.58509	0.00113251
3.45428	-4.01e-05	3.59386	0.00114311				3.45428	-4.00947e-05	3.59386	0.00114311
3.46305	-4.96e-05	3.60263	0.00114764				3.46305	-4.96115e-05	3.60263	0.00114764
3.47182	-4.98e-05	3.61141	0.00114822				3.47182	-4.97696e-05	3.61141	0.00114822
3.4806	-4.99e-05	3.62018	0.00114879				3.4806	-4.99276e-05	3.62018	0.00114879
3.48937	-5.27e-05	3.62895	0.00114887				3.48937	-5.27339e-05	3.62895	0.00114887
3.49814	-5.07e-05	3.63772	0.00114829				3.49814	-5.07171e-05	3.63772	0.00114829
3.50691	-5.13e-05	3.64649	0.00114771				3.50691	-5.13474e-05	3.64649	0.00114771
3.51568	-5.2e-05	3.65527	0.00114682				3.51568	-5.19777e-05	3.65527	0.00114682
3.52446	-5.53e-05	3.66404	0.00114593				3.52446	-5.52552e-05	3.66404	0.00114593
3.53323	-5.98e-05	3.67281	0.00113511				3.53323	-5.97563e-05	3.67281	0.00113511
3.542	-6.22e-05	3.68158	0.00113402				3.542	-6.22297e-05	3.68158	0.00113402
3.55077	-6.47e-05	3.69035	0.00113293				3.55077	-6.47032e-05	3.69035	0.00113293
3.55954	-6.54e-05	3.69913	0.00112815				3.55954	-6.5423e-05	3.69913	0.00112815
3.56832	-6.61e-05	3.7079	0.0011153				3.56832	-6.61428e-05	3.7079	0.0011153
3.57709	-6.7e-05	3.71667	0.00111362				3.57709	-6.69806e-05	3.71667	0.00111362
3.58586	-6.78e-05	3.72544	0.00111194				3.58586	-6.78184e-05	3.72544	0.00111194
3.59463	-7.14e-05	3.73421	0.00110829				3.59463	-7.14078e-05	3.73421	0.00110829
3.6034	-7.36e-05	3.74299	0.00110635				3.6034	-7.36481e-05	3.74299	0.00110635
3.61218	-7.76e-05	3.75176	0.00109756				3.61218	-7.76066e-05	3.75176	0.00109756
3.62095	-8.04e-05	3.76053	0.00109382				3.62095	-8.03735e-05	3.76053	0.00109382
3.62972	-8.92e-05	3.7693	0.00109669				3.62972	-8.91518e-05	3.7693	0.00109669
3.63849	-9.62e-05	3.77807	0.00109957				3.63849	-9.62466e-05	3.77807	0.00109957
3.64726	-9.66e-05	3.78685	0.00110137				3.64726	-9.66413e-05	3.78685	0.00110137
3.65604	-9.7e-05	3.79562	0.00110195				3.65604	-9.7036e-05	3.79562	0.00110195
3.66481	-0.000100809	3.80439	0.00110252				3.66481	-0.000100809	3.80439	0.00110252
3.67358	-0.000109281	3.81316	0.0011055				3.67358	-0.000109281	3.81316	0.0011055
3.68235	-0.000109158	3.82193	0.00110543				3.68235	-0.000109158	3.82193	0.00110543
3.69112	-0.000104231	3.83071	0.00110535				3.69112	-0.000104231	3.83071	0.00110535
3.6999	-0.000106588	3.83948	0.0011086				3.6999	-0.000106588	3.83948	0.0011086
3.70867	-0.000108946	3.84825	0.00111602				3.70867	-0.000108946	3.84825	0.00111602
3.71744	-0.000113865	3.85702	0.0011193				3.71744	-0.000113865	3.85702	0.0011193
3.72621	-0.000113771	3.86579	0.0011207				3.72621	-0.000113771	3.86579	0.0011207
3.73498	-0.000116834	3.87457	0.00112211				3.73498	-0.000116834	3.87457	0.00112211
3.74376	-0.000117751	3.88334	0.00112251				3.74376	-0.000117751	3.88334	0.00112251
3.75253	-0.000118667	3.89211	0.00112228				3.75253	-0.000118667	3.89211	0.00112228
3.7613	-0.000124172	3.90088	0.00112206				3.7613	-0.000124172	3.90088	0.00112206
3.77007	-0.000124144	3.90965	0.00111825				3.77007	-0.000124144	3.90965	0.00111825
3.77884	-0.000124117	3.91843	0.00111315				3.77884	-0.000124117	3.91843	0.00111315
3.78762	-0.000115799	3.9272	0.00110524				3.78762	-0.000115799	3.9272	0.00110524
3.79639	-0.0001096	3.93597	0.00111195				3.79639	-0.0001096	3.93597	0.00111195
3.80516	-0.000107852	3.94474	0.00111231				3.80516	-0.000107852	3.94474	0.00111231
3.81393	-0.000107013	3.95351	0.00111267				3.81393	-0.000107013	3.95351	0.00111267
3.8227	-0.000106174	3.96229	0.00111378				3.8227	-0.000106174	3.96229	0.00111378
3.83148	-0.000103527	3.97106	0.00111356				3.83148	-0.000103527	3.97106	0.00111356
3.84025	-0.000102625	3.97983	0.00111333				3.84025	-0.000102625	3.97983	0.00111333
3.84902	-0.000103692	3.9886	0.00110891				3.84902	-0.000103692	3.9886	0.00110891
3.85779	-0.000104758	3.99737	0.00110882				3.85779	-0.000104758	3.99737	0.00110882
3.86656	-0.000107794	4.00615	0.00110872				3.86656	-0.000107794	4.00615	0.00110872
3.87534	-0.000109359	4.01492	0.00110754				3.87534	-0.000109359	4.01492	0.00110754
3.88411	-0.000113625	4.02369	0.00111187				3.88411	-0.000113625	4.02369	0.00111187
3.89288	-0.000115224	4.03246	0.00111327				3.89288	-0.000115224	4.03246	0.00111327
3.90165	-0.000116824	4.04123	0.00111335				3.90165	-0.000116824	4.04123	0.00111335
3.91042	-0.000115196	4.05001	0.00111343				3.91042	-0.000115196	4.05001	0.00111343
3.9192	-0.000112838	4.05878	0.00111819				3.9192	-0.000112838	4.05878	0.00111819
3.92797	-0.000110481	4.06755	0.00112215				3.92797	-0.000110481	4.06755	0.00112215
3.93674	-0.00010739	4.07632	0.0011241				3.93674	-0.00010739	4.07632	0.0011241
3.94551	-0.000105792	4.08509	0.00112153				3.94551	-0.000105792	4.08509	0.00112153
3.95428	-0.000105696	4.09387	0.00111896				3.95428	-0.000105696	4.09387	0.00111896
3.96306	-0.0001056	4.10264	0.00111843				3.96306	-0.0001056	4.10264	0.00111843
3.97183	-0.000107005	4.11141	0.00111789				3.97183	-0.000107005	4.11141	0.00111789
3.9806	-0.000109441	4.12018	0.00111407				3.9806	-0.000109441	4.12018	0.00111407
3.98937	-0.000111877	4.12895	0.00109963				3.98937	-0.000111877	4.12895	0.00109963
3.99814	-0.000112861	4.13773	0.00110069				3.99814	-0.000112861	4.13773	0.00110069
4.00692	-0.000112788	4.1465	0.00110058				4.00692	-0.000112788	4.1465	0.00110058
4.01569	-0.000112714	4.15527	0.00110047				4.01569	-0.000112714	4.15527	0.00110047
4.02446	-0.000109796	4.16404	0.0010935				4.02446	-0.000109796	4.16404	0.0010935
4.03323	-0.000108306	4.17281	0.00108418				4.03323	-0.000108306	4.17281	0.00108418
4.042	-0.000106817	4.18159	0.00107857				4.042	-0.000106817	4.18159	0.00107857
4.05078	-0.000102945	4.19036	0.00108779				4.05078	-0.000102945	4.19036	0.00108779
4.05955	-9.7e-05	4.19913	0.00109066				4.05955	-9.70244e-05	4.19913	0.00109066
4.06832	-9.6e-05	4.2079	0.00109144				4.06832	-9.60191e-05	4.2079	0.00109144
4.07709	-9.59e-05	4.21667	0.00108584				4.07709	-9.58632e-05	4.21667	0.00108584
4.08586	-9.76e-05	4.22545	0.00108024				4.08586	-9.75774e-05	4.22545	0.00108024
4.09464	-9.93e-05	4.23422	0.00107859				4.09464	-9.92917e-05	4.23422	0.00107859
4.10341	-0.000100427	4.24299	0.00107814				4.10341	-0.000100427	4.24299	0.00107814
4.11218	-0.000101563	4.25176	0.00107454				4.11218	-0.000101563	4.25176	0.00107454
4.12095	-0.000108149	4.26053	0.00106914				4.12095	-0.000108149	4.26053	0.00106914
4.12972	-0.00010824	4.26931	0.00106077				4.12972	-0.00010824	4.26931	0.00106077
4.1385	-0.000114639	4.27808	0.00106078				4.1385	-0.000114639	4.27808	0.00106078
4.14727	-0.000116216	4.28685	0.00105812				4.14727	-0.000116216	4.28685	0.00105812
4.15604	-0.000117793	4.29562	0.00105546				4.15604	-0.000117793	4.29562	0.00105546
4.16481	-0.000117763	4.30439	0.00104503				4.16481	-0.000117763	4.30439	0.00104503
4.17358	-0.000120252	4.31317	0.00104094				4.17358	-0.000120252	4.31317	0.00104094
4.18236	-0.000123237	4.32194	0.00104039				4.18236	-0.000123237	4.32194	0.00104039
4.19113	-0.000126234	4.33071	0.00103984				4.19113	-0.000126234	4.33071	0.00103984
4.1999	-0.00012923	4.33948	0.00102891				4.1999	-0.00012923	4.33948	0.00102891
4.20867	-0.000130371	4.34825	0.00102833				4.20867	-0.000130371	4.34825	0.00102833
4.21744	-0.000131512	4.35703	0.00102097				4.21744	-0.000131512	4.35703	0.00102097
4.22622	-0.000135922	4.3658	0.00100961				4.22622	-0.000135922	4.3658	0.00100961
4.23499	-0.000131715	4.37457	0.00100641				4.23499	-0.000131715	4.37457	0.00100641
4.24376	-0.000131112	4.38334	0.00100498				4.24376	-0.000131112	4.38334	0.00100498
4.25253	-0.000131671	4.39211	0.0010029				4.25253	-0.000131671	4.39211	0.0010029
4.2613	-0.00013223	4.40089	0.00099108				4.2613	-0.00013223	4.40089	0.00099108
4.27008	-0.000131626	4.40966	0.00098505				4.27008	-0.000131626	4.40966	0.000985046
4.27885	-0.000131487	4.41843	0.00098304				4.27885	-0.000131487	4.41843	0.000983037
4.28762	-0.000131348	4.4272	0.00098103				4.28762	-0.000131348	4.4272	0.000981027
4.29639	-0.000128225	4.43597	0.00097674				4.29639	-0.000128225	4.43597	0.000976739
4.30516	-0.000125102	4.44475	0.00098031				4.30516	-0.000125102	4.44475	0.000980315
4.31394	-0.00012428	4.45352	0.00098143				4.31394	-0.00012428	4.45352	0.000981435
4.32271	-0.000124366	4.46229	0.00097842				4.32271	-0.000124366	4.46229	0.000978424
4.33148	-0.000124452	4.47106	0.00097541				4.33148	-0.000124452	4.47106	0.000975414
4.34025	-0.000123547	4.47983	0.00097341				4.34025	-0.000123547	4.47983	0.00097341
4.34902	-0.00012322	4.48861	0.0009731				4.34902	-0.00012322	4.48861	0.0009731
4.3578	-0.000123182	4.49738	0.00097279				4.3578	-0.000123182	4.49738	0.000972789
4.36657	-0.000123145	4.50615	0.00097079				4.36657	-0.000123145	4.50615	0.000970795
4.37534	-0.000122769	4.51492	0.0009688				4.37534	-0.000122769	4.51492	0.0009688
4.38411	-0.000124075	4.52369	0.00096463				4.38411	-0.000124075	4.52369	0.000964627
4.39288	-0.000125381	4.53247	0.0009644				4.39288	-0.000125381	4.53247	0.000964402
4.40166	-0.000129684	4.54124	0.00096418				4.40166	-0.000129684	4.54124	0.000964177
4.41043	-0.000138458	4.55001	0.00096342				4.41043	-0.000138458	4.55001	0.00096342
4.4192	-0.000137785	4.55878	0.0009636				4.4192	-0.000137785	4.55878	0.000963602
4.42797	-0.000138419	4.56755	0.00096926				4.42797	-0.000138419	4.56755	0.000969263
4.43674	-0.000139054	4.57633	0.00097437				4.43674	-0.000139054	4.57633	0.000974367
4.44552	-0.000135575	4.5851	0.00098192				4.44552	-0.000135575	4.5851	0.000981925
4.45429	-0.000132624	4.59387	0.00098612				4.45429	-0.000132624	4.59387	0.000986117
4.46306	-0.000130761	4.60264	0.00098688				4.46306	-0.000130761	4.60264	0.000986882
4.47183	-0.000128898	4.61141	0.00098765				4.47183	-0.000128898	4.61141	0.000987647
4.4806	-0.000123596	4.62019	0.000989				4.4806	-0.000123596	4.62019	0.000989001
4.48938	-0.000123019	4.62896	0.00099028				4.48938	-0.000123019	4.62896	0.000990283
4.49815	-0.000121273	4.63773	0.00099054				4.49815	-0.000121273	4.63773	0.000990537
4.50692	-0.000120819	4.6465	0.00099478				4.50692	-0.000120819	4.6465	0.000994785
4.51569	-0.000120364	4.65527	0.00099464				4.51569	-0.000120364	4.65527	0.000994636
4.52446	-0.000114613	4.66405	0.00099449				4.52446	-0.000114613	4.66405	0.000994486
4.53324	-0.000110644	4.67282	0.00099409				4.53324	-0.000110644	4.67282	0.00099409
4.54201	-0.000103527	4.68159	0.0009915				4.54201	-0.000103527	4.68159	0.0009915
4.55078	-0.00010224	4.69036	0.00098891				4.55078	-0.00010224	4.69036	0.000988911
4.55955	-0.000100953	4.69913	0.00098849				4.55955	-0.000100953	4.69913	0.000988487
4.56832	-9.3e-05	4.70791	0.00098635				4.56832	-9.29842e-05	4.70791	0.000986351
4.5771	-9.07e-05	4.71668	0.00098484				4.5771	-9.06912e-05	4.71668	0.000984837
4.58587	-8.84e-05	4.72545	0.00098372				4.58587	-8.83983e-05	4.72545	0.000983724
4.59464	-8.89e-05	4.73422	0.00097317				4.59464	-8.89051e-05	4.73422	0.000973169
4.60341	-8.94e-05	4.74299	0.00097213				4.60341	-8.9412e-05	4.74299	0.000972129
4.61218	-9.07e-05	4.75177	0.00097109				4.61218	-9.07247e-05	4.75177	0.00097109
4.62096	-9.25e-05	4.76054	0.00096656				4.62096	-9.2527e-05	4.76054	0.000966558
4.62973	-9.12e-05	4.76931	0.00096023				4.62973	-9.11992e-05	4.76931	0.000960232
4.6385	-9.09e-05	4.77808	0.00096462				4.6385	-9.08537e-05	4.77808	0.000964622
4.64727	-9.07e-05	4.78685	0.00096601				4.64727	-9.06829e-05	4.78685	0.000966013
4.65604	-9.05e-05	4.79563	0.00096655				4.65604	-9.05121e-05	4.79563	0.000966546
4.66482	-8.6e-05	4.8044	0.00096665				4.66482	-8.60181e-05	4.8044	0.00096665
4.67359	-8.54e-05	4.81317	0.00096675				4.67359	-8.53998e-05	4.81317	0.000966754
4.68236	-8.48e-05	4.82194	0.00096991				4.68236	-8.47814e-05	4.82194	0.000969908
4.69113	-7.46e-05	4.83071	0.00097753				4.69113	-7.45915e-05	4.83071	0.000977533
4.6999	-7.11e-05	4.83949	0.00098365				4.6999	-7.10657e-05	4.83949	0.000983651
4.70868	-6.74e-05	4.84826	0.00098403				4.70868	-6.74118e-05	4.84826	0.000984031
4.71745	-5.46e-05	4.85703	0.00098441				4.71745	-5.45984e-05	4.85703	0.00098441
4.72622	-5.25e-05	4.8658	0.00098528				4.72622	-5.25289e-05	4.8658	0.000985278
4.73499	-5.15e-05	4.87457	0.00098919				4.73499	-5.14875e-05	4.87457	0.000989194
4.74376	-5.04e-05	4.88335	0.00099057				4.74376	-5.04462e-05	4.88335	0.00099057
4.75254	-3.97e-05	4.89212	0.00099051				4.75254	-3.97052e-05	4.89212	0.000990515
4.76131	-3.74e-05	4.90089	0.00099046				4.76131	-3.74001e-05	4.90089	0.00099046
4.77008	-3.64e-05	4.90966	0.00098697				4.77008	-3.64287e-05	4.90966	0.000986968
4.77885	-3.61e-05	4.91843	0.00098625				4.77885	-3.6124e-05	4.91843	0.000986254
4.78762	-3.58e-05	4.92721	0.0009873				4.78762	-3.58194e-05	4.92721	0.000987298
4.7964	-2.97e-05	4.93598	0.00098791				4.7964	-2.97455e-05	4.93598	0.000987907
4.80517	-2.67e-05	4.94475	0.00098746				4.80517	-2.67271e-05	4.94475	0.000987462
4.81394	-2.37e-05	4.95352	0.00098702				4.81394	-2.37088e-05	4.95352	0.000987017
4.82271	-1.55e-05	4.96229	0.00098552				4.82271	-1.55447e-05	4.96229	0.000985516
4.83148	-1.26e-05	4.97107	0.00097913				4.83148	-1.2595e-05	4.97107	0.000979134
4.84026	-1.15e-05	4.97984	0.00097669				4.84026	-1.14928e-05	4.97984	0.000976691
4.84903	-1.09e-05	4.98861	0.00097429				4.84903	-1.09184e-05	4.98861	0.000974288
4.8578	-1.06e-05	4.99738	0.00097852				4.8578	-1.06078e-05	4.99738	0.000978519
4.86657	-1.03e-05	5.00615	0.00098142				4.86657	-1.02973e-05	5.00615	0.000981419
4.87534	-9.62e-06	5.01493	0.00098104				4.87534	-9.62114e-06	5.01493	0.000981043
4.88412	-9.74e-06	5.0237	0.00098067				4.88412	-9.74185e-06	5.0237	0.000980667
4.89289	-9.86e-06	5.03247	0.00097875				4.89289	-9.86255e-06	5.03247	0.000978747
4.90166	-8.21e-06	5.04124	0.00097155				4.90166	-8.2064e-06	5.04124	0.000971547
4.91043	-6.55e-06	5.05001	0.0009674				4.91043	-6.55024e-06	5.05001	0.000967403
4.9192	1.31e-06	5.05879	0.00096557				4.9192	1.30513e-06	5.05879	0.00096557
4.92798	1.59e-06	5.06756	0.0009619				4.92798	1.59129e-06	5.06756	0.000961899
4.93675	1.03e-06	5.07633	0.00095345				4.93675	1.02828e-06	5.07633	0.000953449
4.94552	4.65e-07	5.0851	0.00094777				4.94552	4.65276e-07	5.0851	0.000947768
4.95429	-7.82e-06	5.09387	0.00094634				4.95429	-7.81803e-06	5.09387	0.000946337
4.96306	-6.38e-06	5.10265	0.00094062				4.96306	-6.37773e-06	5.10265	0.000940621
4.97184	-6.11e-06	5.11142	0.00092636				4.97184	-6.10762e-06	5.11142	0.000926357
4.98061	-6.06e-06	5.12019	0.00091232				4.98061	-6.06392e-06	5.12019	0.000912316
4.98938	-6.02e-06	5.12896	0.00090145				4.98938	-6.02023e-06	5.12896	0.000901446
4.99815	-1.5e-05	5.13773	0.00089389				4.99815	-1.49836e-05	5.13773	0.000893895
5.00692	-1.52e-05	5.14651	0.00088621				5.00692	-1.51619e-05	5.14651	0.00088621
5.0157	-1.53e-05	5.15528	0.00087313				5.0157	-1.53403e-05	5.15528	0.000873126
5.02447	-7.81e-06	5.16405	0.00086298				5.02447	-7.81495e-06	5.16405	0.000862985
5.03324	-6.17e-06	5.17282	0.00085622				5.03324	-6.16905e-06	5.17282	0.000856217
5.04201	-4.52e-06	5.18159	0.00085186				5.04201	-4.52316e-06	5.18159	0.000851855
5.05078	-3.92e-06	5.19037	0.00083855				5.05078	-3.91959e-06	5.19037	0.000838545
5.05956	-3.32e-06	5.19914	0.00082066				5.05956	-3.31603e-06	5.19914	0.000820661
5.06833	-1.2e-06	5.20791	0.00081402				5.06833	-1.20152e-06	5.20791	0.000814018
5.0771	-1.49e-06	5.21668	0.00081263				5.0771	-1.48504e-06	5.21668	0.000812635
5.08587	-1.77e-06	5.22545	0.00081125				5.08587	-1.76855e-06	5.22545	0.000811252
5.09464	4.78e-06	5.23423	0.00080808				5.09464	4.77935e-06	5.23423	0.000808078
5.10342	7.31e-06	5.243	0.00080869				5.10342	7.30754e-06	5.243	0.000808693
5.11219	8.29e-06	5.25177	0.00080931				5.11219	8.29183e-06	5.25177	0.000809308
5.12096	9.28e-06	5.26054	0.00081419				5.12096	9.27611e-06	5.26054	0.000814189
5.12973	2.63e-05	5.26931	0.00082242				5.12973	2.62892e-05	5.26931	0.000822417
5.1385	2.76e-05	5.27809	0.00082514				5.1385	2.7566e-05	5.27809	0.000825139
5.14728	2.8e-05	5.28686	0.00082586				5.14728	2.80281e-05	5.28686	0.000825863
5.15605	2.81e-05	5.29563	0.00082487				5.15605	2.80828e-05	5.29563	0.000824866
5.16482	2.81e-05	5.3044	0.00082387				5.16482	2.81375e-05	5.3044	0.000823869
5.17359	3.25e-05	5.31317	0.00082109				5.17359	3.2508e-05	5.31317	0.000821087
5.18236	3.69e-05	5.32195	0.00081831				5.18236	3.68785e-05	5.32195	0.000818306
5.19114	3.94e-05	5.33072	0.00081305				5.19114	3.94067e-05	5.33072	0.000813046
5.19991	4.34e-05	5.33949	0.00080689				5.19991	4.33921e-05	5.33949	0.000806891
5.20868	4.74e-05	5.34826	0.00079697				5.20868	4.73774e-05	5.34826	0.000796967
5.21745	5.07e-05	5.35703	0.00079278				5.21745	5.0651e-05	5.35703	0.000792779
5.22622	5.39e-05	5.36581	0.00078984				5.22622	5.39246e-05	5.36581	0.000789844
5.235	5.68e-05	5.37458	0.00078104				5.235	5.67508e-05	5.37458	0.000781041
5.24377	6.1e-05	5.38335	0.0007683				5.24377	6.1034e-05	5.38335	0.000768301
5.25254	6.21e-05	5.39212	0.00076157				5.25254	6.20805e-05	5.39212	0.000761572
5.26131	6.23e-05	5.40089	0.0007552				5.26131	6.22962e-05	5.40089	0.000755202
5.27008	6.1e-05	5.40967	0.00074781				5.27008	6.0953e-05	5.40967	0.000747806
5.27886	5.96e-05	5.41844	0.00074344				5.27886	5.96097e-05	5.41844	0.000743444
5.28763	5.67e-05	5.42721	0.00073375				5.28763	5.67074e-05	5.42721	0.000733747
5.2964	5.86e-05	5.43598	0.00072783				5.2964	5.86331e-05	5.43598	0.000727826
5.30517	6.3e-05	5.44475	0.00072671				5.30517	6.29622e-05	5.44475	0.000726715
5.31394	6.47e-05	5.45353	0.0007256				5.31394	6.475e-05	5.45353	0.000725603
5.32272	6.68e-05	5.4623	0.00072325				5.32272	6.67687e-05	5.4623	0.000723249
5.33149	6.88e-05	5.47107	0.0007227				5.33149	6.87874e-05	5.47107	0.000722697
5.34026	7.73e-05	5.47984	0.00071482				5.34026	7.72648e-05	5.47984	0.000714816
5.34903	8.08e-05	5.48861	0.00070667				5.34903	8.07667e-05	5.48861	0.000706672
5.3578	8.25e-05	5.49739	0.00070397				5.3578	8.24573e-05	5.49739	0.000703973
5.36658	8.32e-05	5.50616	0.00070369				5.36658	8.32421e-05	5.50616	0.000703692
5.37535	8.35e-05	5.51493	0.00070341				5.37535	8.35263e-05	5.51493	0.000703411
5.38412	8.36e-05	5.5237	0.00070152				5.38412	8.35602e-05	5.5237	0.000701519
5.39289	8.36e-05	5.53247	0.00069683				5.39289	8.3594e-05	5.53247	0.000696826
5.40166	8.73e-05	5.54125	0.0006953				5.40166	8.72916e-05	5.54125	0.000695301
5.41044	8.84e-05	5.55002	0.00069098				5.41044	8.83762e-05	5.55002	0.000690985
5.41921	8.95e-05	5.55879	0.00069039				5.41921	8.94607e-05	5.55879	0.000690387
5.42798	9.18e-05	5.56756	0.00068979				5.42798	9.17892e-05	5.56756	0.000689789
5.43675	9.41e-05	5.57633	0.00068821				5.43675	9.41177e-05	5.57633	0.000688211
5.44552	9.87e-05	5.58511	0.00067904				5.44552	9.86806e-05	5.58511	0.00067904
5.4543	9.97e-05	5.59388	0.00067314				5.4543	9.97091e-05	5.59388	0.000673141
5.46307	0.000100738	5.60265	0.00067293				5.46307	0.000100738	5.60265	0.000672932
5.47184	0.000103868	5.61142	0.00067272				5.47184	0.000103868	5.61142	0.000672722
5.48061	0.000104343	5.62019	0.00066961				5.48061	0.000104343	5.62019	0.000669606
5.48938	0.000103492	5.62897	0.00065962				5.48938	0.000103492	5.62897	0.000659621
5.49816	0.00010264	5.63774	0.00066159				5.49816	0.00010264	5.63774	0.000661594
5.50693	0.000103733	5.64651	0.00066163				5.50693	0.000103733	5.64651	0.000661626
5.5157	0.000109015	5.65528	0.00066166				5.5157	0.000109015	5.65528	0.000661658
5.52447	0.000109952	5.66405	0.00065994				5.52447	0.000109952	5.66405	0.000659942
5.53324	0.000108985	5.67283	0.00066115				5.53324	0.000108985	5.67283	0.000661154
5.54202	0.000108018	5.6816	0.0006618				5.54202	0.000108018	5.6816	0.000661803
5.55079	0.000112265	5.69037	0.00066162				5.55079	0.000112265	5.69037	0.00066162
5.55956	0.000112803	5.69914	0.00066144				5.55956	0.000112803	5.69914	0.000661436
5.56833	0.000113929	5.70791	0.00065456				5.56833	0.000113929	5.70791	0.000654559
5.5771	0.000114293	5.71669	0.00065279				5.5771	0.000114293	5.71669	0.000652794
5.58588	0.000114498	5.72546	0.00065103				5.58588	0.000114498	5.72546	0.00065103
5.59465	0.000114624	5.73423	0.00064074				5.59465	0.000114624	5.73423	0.000640744
5.60342	0.000114749	5.743	0.00063192				5.60342	0.000114749	5.743	0.000631921
5.61219	0.00012038	5.75177	0.00062975				5.61219	0.00012038	5.75177	0.000629746
5.62096	0.000123152	5.76055	0.00062943				5.62096	0.000123152	5.76055	0.000629427
5.62974	0.000124587	5.76932	0.00062942				5.62974	0.000124587	5.76932	0.00062942
5.63851	0.000125353	5.77809	0.0006294				5.63851	0.000125353	5.77809	0.000629399
5.64728	0.00012612	5.78686	0.00062938				5.64728	0.00012612	5.78686	0.000629378
5.65605	0.000128563	5.79563	0.00062871				5.65605	0.000128563	5.79563	0.000628711
5.66482	0.000131006	5.80441	0.00062603				5.66482	0.000131006	5.80441	0.00062603
5.6736	0.00013538	5.81318	0.0006244				5.6736	0.00013538	5.81318	0.000624396
5.68237	0.000137161	5.82195	0.00062276				5.68237	0.000137161	5.82195	0.000622761
5.69114	0.000136998	5.83072	0.00061933				5.69114	0.000136998	5.83072	0.000619329
5.69991	0.000136834	5.83949	0.00061483				5.69991	0.000136834	5.83949	0.000614828
5.70868	0.000134725	5.84827	0.00061326				5.70868	0.000134725	5.84827	0.000613258
5.71746	0.000135752	5.85704	0.00061601				5.71746	0.000135752	5.85704	0.000616013
5.72623	0.000136129	5.86581	0.00061687				5.72623	0.000136129	5.86581	0.000616873
5.735	0.000135361	5.87458	0.0006145				5.735	0.000135361	5.87458	0.000614497
5.74377	0.000134593	5.88335	0.00061212				5.74377	0.000134593	5.88335	0.000612122
5.75254	0.00013268	5.89213	0.00061193				5.75254	0.00013268	5.89213	0.000611929
5.76132	0.000132855	5.9009	0.00062251				5.76132	0.000132855	5.9009	0.000622507
5.77009	0.000132663	5.90967	0.00062213				5.77009	0.000132663	5.90967	0.000622126
5.77886	0.000132472	5.91844	0.00062175				5.77886	0.000132472	5.91844	0.000621745
5.78763	0.000131947	5.92721	0.00062014				5.78763	0.000131947	5.92721	0.000620143
5.7964	0.000130267	5.93599	0.00061926				5.7964	0.000130267	5.93599	0.000619261
5.80518	0.000127282	5.94476	0.00061828				5.80518	0.000127282	5.94476	0.000618275
5.81395	0.000117422	5.95353	0.00061686				5.81395	0.000117422	5.95353	0.000616857
5.82272	0.00011555	5.9623	0.00061544				5.82272	0.00011555	5.9623	0.000615439
5.83149	0.000113677	5.97107	0.00061567				5.83149	0.000113677	5.97107	0.000615666
5.84026	0.00011139	5.97985	0.0006148				5.84026	0.00011139	5.97985	0.000614799
5.84904	0.000110135	5.98862	0.00061393				5.84904	0.000110135	5.98862	0.000613931
5.85781	0.00010888	5.99739	0.00060369				5.85781	0.00010888	5.99739	0.000603688
5.86658	0.000122578	6.00616	0.00059711				5.86658	0.000122578	6.00616	0.000597106
5.87535	0.000126765	6.01493	0.00059032				5.87535	0.000126765	6.01493	0.000590321
5.88412	0.000130532	6.02371	0.00058776				5.88412	0.000130532	6.02371	0.000587759
5.8929	0.000134297	6.03248	0.0005832				5.8929	0.000134297	6.03248	0.000583198
5.90167	0.000137575	6.04125	0.00057345				5.90167	0.000137575	6.04125	0.000573445
5.91044	0.000139042	6.05002	0.00057039				5.91044	0.000139042	6.05002	0.000570391
5.91921	0.00014051	6.05879	0.00056809				5.91921	0.00014051	6.05879	0.000568086
5.92798	0.000142536	6.06757	0.00056578				5.92798	0.000142536	6.06757	0.000565781
5.93676	0.000144562	6.07634	0.00055996				5.93676	0.000144562	6.07634	0.000559957
5.94553	0.000142952	6.08511	0.00056609				5.94553	0.000142952	6.08511	0.000566086
5.9543	0.000141341	6.09388	0.00056621				5.9543	0.000141341	6.09388	0.000566211
5.96307	0.000136597	6.10265	0.00056723				5.96307	0.000136597	6.10265	0.000567234
5.97184	0.000135562	6.11143	0.00057469				5.97184	0.000135562	6.11143	0.000574693
5.98062	0.000128442	6.1202	0.00057839				5.98062	0.000128442	6.1202	0.00057839
5.98939	0.000124118	6.12897	0.00058209				5.98939	0.000124118	6.12897	0.000582086
5.99816	0.000121944	6.13774	0.000595				5.99816	0.000121944	6.13774	0.000595002
6.00693	0.000119008	6.14651	0.00059975				6.00693	0.000119008	6.14651	0.000599747
6.0157	0.00012358	6.15529	0.00059806				6.0157	0.00012358	6.15529	0.000598058
6.02448	0.000123699	6.16406	0.00059637				6.02448	0.000123699	6.16406	0.000596368
6.03325	0.000123819	6.17283	0.00059236				6.03325	0.000123819	6.17283	0.000592361
6.04202	0.000123556	6.1816	0.00059025				6.04202	0.000123556	6.1816	0.00059025
6.05079	0.000122568	6.19037	0.00058814				6.05079	0.000122568	6.19037	0.000588138
6.05956	0.000123263	6.19915	0.00057626				6.05956	0.000123263	6.19915	0.000576265
6.06834	0.000123629	6.20792	0.00057634				6.06834	0.000123629	6.20792	0.000576338
6.07711	0.000123994	6.21669	0.00057605				6.07711	0.000123994	6.21669	0.000576047
6.08588	0.000125648	6.22546	0.00057576				6.08588	0.000125648	6.22546	0.000575756
6.09465	0.00012587	6.23423	0.00057829				6.09465	0.00012587	6.23423	0.000578288
6.10342	0.000125372	6.24301	0.00058577				6.10342	0.000125372	6.24301	0.00058577
6.1122	0.000124875	6.25178	0.0005866				6.1122	0.000124875	6.25178	0.000586596
6.12097	0.000127595	6.26055	0.00058742				6.12097	0.000127595	6.26055	0.000587422
6.12974	0.000130316	6.26932	0.00058972				6.12974	0.000130316	6.26932	0.00058972
6.13851	0.000135383	6.27809	0.00059195				6.13851	0.000135383	6.27809	0.000591947
6.14728	0.000138908	6.28687	0.00060174				6.14728	0.000138908	6.28687	0.000601736
6.15606	0.000136695	6.29564	0.00060224				6.15606	0.000136695	6.29564	0.000602236
6.16483	0.000134483	6.30441	0.00060274				6.16483	0.000134483	6.30441	0.000602736
6.1736	0.000129803	6.31318	0.00060373				6.1736	0.000129803	6.31318	0.000603726
6.18237	0.000129909	6.32195	0.00060665				6.18237	0.000129909	6.32195	0.000606653
6.19114	0.000130015	6.33073	0.00060791				6.19114	0.000130015	6.33073	0.000607908
6.19992	0.00013711	6.3395	0.00060793				6.19992	0.00013711	6.3395	0.000607927
6.20869	0.000139829	6.34827	0.00060795				6.20869	0.000139829	6.34827	0.000607947
6.21746	0.000147547	6.35704	0.00060622				6.21746	0.000147547	6.35704	0.000606221
6.22623	0.000148299	6.36581	0.0006045				6.22623	0.000148299	6.36581	0.000604496
6.235	0.00014905	6.37459	0.00059209				6.235	0.00014905	6.37459	0.000592089
6.24378	0.000157172	6.38336	0.00058162				6.24378	0.000157172	6.38336	0.000581625
6.25255	0.000163238	6.39213	0.00057847				6.25255	0.000163238	6.39213	0.000578466
6.26132	0.000174396	6.4009	0.00056926				6.26132	0.000174396	6.4009	0.000569262
6.27009	0.000182684	6.40967	0.00056355				6.27009	0.000182684	6.40967	0.000563548
6.27886	0.000187875	6.41845	0.00056012				6.27886	0.000187875	6.41845	0.000560116
6.28764	0.000188972	6.42722	0.00056232				6.28764	0.000188972	6.42722	0.000562319
6.29641	0.000190069	6.43599	0.00056453				6.29641	0.000190069	6.43599	0.000564533
6.30518	0.000197917	6.44476	0.00057331				6.30518	0.000197917	6.44476	0.000573307
6.31395	0.000199918	6.45353	0.00058303				6.31395	0.000199918	6.45353	0.000583031
6.32272	0.000198387	6.46231	0.00058622				6.32272	0.000198387	6.46231	0.000586222
6.3315	0.000196856	6.47108	0.00060078				6.3315	0.000196856	6.47108	0.000600778
6.34027	0.000192852	6.47985	0.00060465				6.34027	0.000192852	6.47985	0.000604651
6.34904	0.000188299	6.48862	0.00060694				6.34904	0.000188299	6.48862	0.00060694
6.35781	0.000183745	6.49739	0.00061248				6.35781	0.000183745	6.49739	0.000612475
6.36658	0.000177644	6.50617	0.0006149				6.36658	0.000177644	6.50617	0.000614901
6.37536	0.000174591	6.51494	0.00061733				6.37536	0.000174591	6.51494	0.000617327
6.38413	0.000171539	6.52371	0.00061817				6.38413	0.000171539	6.52371	0.000618174
6.3929	0.000170221	6.53248	0.00061902				6.3929	0.000170221	6.53248	0.000619021
6.40167	0.000168903	6.54125	0.00062105				6.40167	0.000168903	6.54125	0.000621046
6.41044	0.000168653	6.55003	0.00062203				6.41044	0.000168653	6.55003	0.000622034
6.41922	0.000165469	6.5588	0.00062302				6.41922	0.000165469	6.5588	0.000623023
6.42799	0.000160703	6.56757	0.00062856				6.42799	0.000160703	6.56757	0.000628562
6.43676	0.000155817	6.57634	0.00063477				6.43676	0.000155817	6.57634	0.000634772
6.44553	0.000150931	6.58511	0.00064474				6.44553	0.000150931	6.58511	0.000644741
6.4543	0.000150932	6.59389	0.00065883				6.4543	0.000150932	6.59389	0.000658827
6.46308	0.000150934	6.60266	0.00066901				6.46308	0.000150934	6.60266	0.000669005
6.47185	0.000145989	6.61143	0.00068081				6.47185	0.000145989	6.61143	0.000680806
6.48062	0.000137041	6.6202	0.0006862				6.48062	0.000137041	6.6202	0.000686195
6.48939	0.000136252	6.62897	0.00069005				6.48939	0.000136252	6.62897	0.000690052
6.49816	0.000136519	6.63775	0.00070053				6.49816	0.000136519	6.63775	0.000700535
6.50694	0.000136573	6.64652	0.00070995				6.50694	0.000136573	6.64652	0.000709954
6.51571	0.000136628	6.65529	0.00071939				6.51571	0.000136628	6.65529	0.000719391
6.52448	0.000132609	6.66406	0.00072056				6.52448	0.000132609	6.66406	0.00072056
6.53325	0.000130556	6.67283	0.00072104				6.53325	0.000130556	6.67283	0.000721035
6.54202	0.000128503	6.68161	0.00072151				6.54202	0.000128503	6.68161	0.00072151
6.5508	0.000123894	6.69038	0.00072359				6.5508	0.000123894	6.69038	0.000723592
6.55957	0.000121705	6.69915	0.00072589				6.55957	0.000121705	6.69915	0.000725886
6.56834	0.000119515	6.70792	0.0007261				6.56834	0.000119515	6.70792	0.000726103
6.57711	0.000116347	6.71669	0.00072613				6.57711	0.000116347	6.71669	0.000726131
6.58588	0.000113381	6.72547	0.00072616				6.58588	0.000113381	6.72547	0.000726159
6.59466	0.000109018	6.73424	0.00072898				6.59466	0.000109018	6.73424	0.000728977
6.60343	0.000108207	6.74301	0.00073175				6.60343	0.000108207	6.74301	0.00073175
6.6122	0.000100439	6.75178	0.00073304				6.6122	0.000100439	6.75178	0.000733038
6.62097	9.68e-05	6.76055	0.00073191				6.62097	9.67822e-05	6.76055	0.000731913
6.62974	9.31e-05	6.76933	0.00073079				6.62974	9.31256e-05	6.76933	0.000730788
6.63852	9.19e-05	6.7781	0.00072521				6.63852	9.19015e-05	6.7781	0.00072521
6.64729	9.07e-05	6.78687	0.00072468				6.64729	9.06641e-05	6.78687	0.000724683
6.65606	8.05e-05	6.79564	0.00072416				6.65606	8.04556e-05	6.79564	0.000724156
6.66483	8.71e-05	6.80441	0.00072637				6.66483	8.71482e-05	6.80441	0.000726368
6.6736	8.96e-05	6.81319	0.00072858				6.6736	8.95983e-05	6.81319	0.000728581
6.68238	9.51e-05	6.82196	0.00072949				6.68238	9.51006e-05	6.82196	0.000729489
6.69115	9.71e-05	6.83073	0.00073041				6.69115	9.70516e-05	6.83073	0.000730413
6.69992	0.000103616	6.8395	0.00073134				6.69992	0.000103616	6.8395	0.000731337
6.70869	0.000106607	6.84827	0.00073317				6.70869	0.000106607	6.84827	0.000733166
6.71746	0.000109599	6.85705	0.00073337				6.71746	0.000109599	6.85705	0.000733369
6.72624	0.00011652	6.86582	0.00073357				6.72624	0.00011652	6.86582	0.000733571
6.73501	0.000116736	6.87459	0.00073504				6.73501	0.000116736	6.87459	0.00073504
6.74378	0.000123852	6.88336	0.00074348				6.74378	0.000123852	6.88336	0.000743476
6.75255	0.000135197	6.89213	0.00074561				6.75255	0.000135197	6.89213	0.000745609
6.76132	0.000135185	6.90091	0.00074688				6.76132	0.000135185	6.90091	0.000746883
6.7701	0.000135174	6.90968	0.00074722				6.7701	0.000135174	6.90968	0.000747222
6.77887	0.00013425	6.91845	0.00074732				6.77887	0.00013425	6.91845	0.000747316
6.78764	0.000139168	6.92722	0.00074741				6.78764	0.000139168	6.92722	0.00074741
6.79641	0.00014687	6.93599	0.00075291				6.79641	0.00014687	6.93599	0.000752907
6.80518	0.000147798	6.94477	0.00075558				6.80518	0.000147798	6.94477	0.000755577
6.81396	0.000147809	6.95354	0.00075849				6.81396	0.000147809	6.95354	0.000758491
6.82273	0.000147819	6.96231	0.00075989				6.82273	0.000147819	6.96231	0.000759892
6.8315	0.000152587	6.97108	0.00076129				6.8315	0.000152587	6.97108	0.000761292
6.84027	0.000153184	6.97985	0.00076855				6.84027	0.000153184	6.97985	0.000768548
6.84904	0.000152929	6.98863	0.00076901				6.84904	0.000152929	6.98863	0.000769009
6.85782	0.000152673	6.9974	0.0007685				6.85782	0.000152673	6.9974	0.0007685
6.86659	0.000143808	7.00617	0.00076799				6.86659	0.000143808	7.00617	0.000767991
6.87536	0.00014515	7.01494	0.00076651				6.87536	0.00014515	7.01494	0.000766513
6.88413	0.00014546	7.02371	0.00076247				6.88413	0.00014546	7.02371	0.000762467
6.8929	0.000139132	7.03249	0.00075842				6.8929	0.000139132	7.03249	0.000758419
6.90168	0.000132803	7.04126	0.00075055				6.90168	0.000132803	7.04126	0.000750546
6.91045	0.000132881	7.05003	0.0007454				6.91045	0.000132881	7.05003	0.000745399
6.91922	0.000132959	7.0588	0.00073278				6.91922	0.000132959	7.0588	0.000732785
6.92799	0.000128957	7.06757	0.00072138				6.92799	0.000128957	7.06757	0.000721383
6.93676	0.000130632	7.07635	0.0007191				6.93676	0.000130632	7.07635	0.000719096
6.94554	0.000132306	7.08512	0.00071642				6.94554	0.000132306	7.08512	0.000716424
6.95431	0.000135353	7.09389	0.00071689				6.95431	0.000135353	7.09389	0.00071689
6.96308	0.000138446	7.10266	0.00071736				6.96308	0.000138446	7.10266	0.000717355
6.97185	0.000139049	7.11143	0.00072111				6.97185	0.000139049	7.11143	0.000721106
6.98062	0.000141363	7.12021	0.00073342				6.98062	0.000141363	7.12021	0.000733423
6.9894	0.000143677	7.12898	0.00073605				6.9894	0.000143677	7.12898	0.000736048
6.99817	0.000144248	7.13775	0.00073644				6.99817	0.000144248	7.13775	0.00073644
7.00694	0.000144819	7.14652	0.00073611				7.00694	0.000144819	7.14652	0.000736111
7.01571	0.00014728	7.15529	0.00073578				7.01571	0.00014728	7.15529	0.000735782
7.02448	0.000156661	7.16407	0.00073791				7.02448	0.000156661	7.16407	0.000737909
7.03326	0.00015552	7.17284	0.00073854				7.03326	0.00015552	7.17284	0.000738544
7.04203	0.000154379	7.18161	0.0007316				7.04203	0.000154379	7.18161	0.0007316
7.0508	0.000151849	7.19038	0.00072466				7.0508	0.000151849	7.19038	0.000724656
7.05957	0.000150123	7.19915	0.00071994				7.05957	0.000150123	7.19915	0.00071994
7.06834	0.000148398	7.20793	0.00071932				7.06834	0.000148398	7.20793	0.000719324
7.07712	0.000144396	7.2167	0.00071686				7.07712	0.000144396	7.2167	0.000716861
7.08589	0.000145239	7.22547	0.00071015				7.08589	0.000145239	7.22547	0.000710146
7.09466	0.000142806	7.23424	0.00070307				7.09466	0.000142806	7.23424	0.000703071
7.10343	0.000140373	7.24301	0.00069602				7.10343	0.000140373	7.24301	0.000696017
7.1122	0.000135193	7.25179	0.0006939				7.1122	0.000135193	7.25179	0.000693897
7.12098	0.000124783	7.26056	0.00068905				7.12098	0.000124783	7.26056	0.000689047
7.12975	0.000124598	7.26933	0.00068318				7.12975	0.000124598	7.26933	0.000683185
7.13852	0.000116384	7.2781	0.00068108				7.13852	0.000116384	7.2781	0.000681078
7.14729	0.000112099	7.28687	0.00068078				7.14729	0.000112099	7.28687	0.000680778
7.15606	9.85e-05	7.29565	0.00068075				7.15606	9.84766e-05	7.29565	0.000680749
7.16484	9.36e-05	7.30442	0.00067937				7.16484	9.35916e-05	7.30442	0.000679368
7.17361	9.08e-05	7.31319	0.00067817				7.17361	9.08071e-05	7.31319	0.000678172
7.18238	8.61e-05	7.32196	0.00067675				7.18238	8.60763e-05	7.32196	0.000676754
7.19115	8.65e-05	7.33073	0.00067545				7.19115	8.64967e-05	7.33073	0.000675446
7.19992	8.65e-05	7.33951	0.00067267				7.19992	8.65281e-05	7.33951	0.000672671
7.2087	8.66e-05	7.34828	0.00067071				7.2087	8.65594e-05	7.34828	0.000670709
7.21747	7.96e-05	7.35705	0.00066875				7.21747	7.95788e-05	7.35705	0.000668746
7.22624	8.04e-05	7.36582	0.00066386				7.22624	8.03714e-05	7.36582	0.000663864
7.23501	8.04e-05	7.37459	0.00065763				7.23501	8.03981e-05	7.37459	0.000657625
7.24378	8.04e-05	7.38337	0.00065432				7.24378	8.04248e-05	7.38337	0.000654324
7.25256	8.02e-05	7.39214	0.00065102				7.25256	8.01679e-05	7.39214	0.000651023
7.26133	7.47e-05	7.40091	0.00064665				7.26133	7.47368e-05	7.40091	0.00064665
7.2701	7.47e-05	7.40968	0.00063685				7.2701	7.46765e-05	7.40968	0.000636855
7.27887	6.94e-05	7.41845	0.00062848				7.27887	6.94276e-05	7.41845	0.000628483
7.28764	6.89e-05	7.42723	0.00062823				7.28764	6.89009e-05	7.42723	0.000628228
7.29642	6.8e-05	7.436	0.00062905				7.29642	6.79544e-05	7.436	0.000629047
7.30519	6.7e-05	7.44477	0.00063022				7.30519	6.70079e-05	7.44477	0.000630219
7.31396	7.31e-05	7.45354	0.00062957				7.31396	7.30897e-05	7.45354	0.000629572
7.32273	7.92e-05	7.46231	0.00062893				7.32273	7.91714e-05	7.46231	0.000628925
7.3315	8.16e-05	7.47109	0.00062507				7.3315	8.16066e-05	7.47109	0.000625074
7.34028	8.24e-05	7.47986	0.00062422				7.34028	8.2384e-05	7.47986	0.000624224
7.34905	8.25e-05	7.48863	0.00061982				7.34905	8.25378e-05	7.48863	0.000619819
7.35782	8.24e-05	7.4974	0.00061271				7.35782	8.23798e-05	7.4974	0.000612709
7.36659	8.22e-05	7.50617	0.00061262				7.36659	8.22218e-05	7.50617	0.000612616
7.37536	7.71e-05	7.51495	0.00061252				7.37536	7.70761e-05	7.51495	0.000612524
7.38414	6.62e-05	7.52372	0.00061045				7.38414	6.61692e-05	7.52372	0.000610445
7.39291	6.14e-05	7.53249	0.00060119				7.39291	6.14057e-05	7.53249	0.000601186
7.40168	5.93e-05	7.54126	0.00059979				7.40168	5.92609e-05	7.54126	0.000599792
7.41045	5.17e-05	7.55003	0.00059944				7.41045	5.16861e-05	7.55003	0.000599441
7.41922	5.12e-05	7.55881	0.00059909				7.41922	5.12089e-05	7.55881	0.00059909
7.428	4.45e-05	7.56758	0.00059679				7.428	4.45414e-05	7.56758	0.00059679
7.43677	4.84e-05	7.57635	0.00058552				7.43677	4.83818e-05	7.57635	0.000585524
7.44554	4.96e-05	7.58512	0.00058287				7.44554	4.96196e-05	7.58512	0.000582867
7.45431	5.09e-05	7.59389	0.00058121				7.45431	5.08575e-05	7.59389	0.000581207
7.46308	5.15e-05	7.60267	0.00057955				7.46308	5.14881e-05	7.60267	0.000579547
7.47186	5.21e-05	7.61144	0.0005727				7.47186	5.21187e-05	7.61144	0.0005727
7.48063	5.84e-05	7.62021	0.00057039				7.48063	5.8358e-05	7.62021	0.000570387
7.4894	5.87e-05	7.62898	0.00057007				7.4894	5.86875e-05	7.62898	0.000570066
7.49817	6.01e-05	7.63775	0.00056929				7.49817	6.01012e-05	7.63775	0.000569295
7.50694	6.06e-05	7.64653	0.00056852				7.50694	6.06028e-05	7.64653	0.000568523
7.51572	6.11e-05	7.6553	0.00056681				7.51572	6.11044e-05	7.6553	0.00056681
7.52449	6.23e-05	7.66407	0.00056297				7.52449	6.23463e-05	7.66407	0.000562972
7.53326	6.36e-05	7.67284	0.00056253				7.53326	6.35882e-05	7.67284	0.000562535
7.54203	6.18e-05	7.68161	0.0005621				7.54203	6.18478e-05	7.68161	0.000562098
7.5508	6.01e-05	7.69039	0.00055923				7.5508	6.01074e-05	7.69039	0.000559228
7.55958	5.61e-05	7.69916	0.00055555				7.55958	5.61199e-05	7.69916	0.000555555
7.56835	5.53e-05	7.70793	0.00055241				7.56835	5.52746e-05	7.70793	0.000552414
7.57712	5.44e-05	7.7167	0.00055048				7.57712	5.44293e-05	7.7167	0.000550484
7.58589	5.43e-05	7.72547	0.00054853				7.58589	5.43384e-05	7.72547	0.000548533
7.59466	4.98e-05	7.73425	0.00054693				7.59466	4.97671e-05	7.73425	0.000546931
7.60344	5.39e-05	7.74302	0.00054072				7.60344	5.38743e-05	7.74302	0.000540717
7.61221	5.57e-05	7.75179	0.00053326				7.61221	5.56727e-05	7.75179	0.000533261
7.62098	5.63e-05	7.76056	0.00052851				7.62098	5.63191e-05	7.76056	0.000528514
7.62975	5.25e-05	7.76933	0.00052455				7.62975	5.25464e-05	7.76933	0.000524554
7.63852	4.88e-05	7.77811	0.00051602				7.63852	4.87738e-05	7.77811	0.000516018
7.6473	5.39e-05	7.78688	0.00050773				7.6473	5.39222e-05	7.78688	0.000507734
7.65607	5.92e-05	7.79565	0.00050335				7.65607	5.91818e-05	7.79565	0.000503354
7.66484	6.06e-05	7.80442	0.00050067				7.66484	6.05711e-05	7.80442	0.000500674
7.67361	6.05e-05	7.81319	0.00049703				7.67361	6.05348e-05	7.81319	0.000497035
7.68238	6.05e-05	7.82197	0.00049254				7.68238	6.04985e-05	7.82197	0.000492536
7.69116	6.13e-05	7.83074	0.00048933				7.69116	6.12507e-05	7.83074	0.000489332
7.69993	6.2e-05	7.83951	0.00048525				7.69993	6.20029e-05	7.83951	0.000485253
7.7087	6.45e-05	7.84828	0.00048417				7.7087	6.44922e-05	7.84828	0.000484172
7.71747	6.7e-05	7.85705	0.00048309				7.71747	6.70161e-05	7.85705	0.000483091
7.72624	6.95e-05	7.86583	0.00047507				7.72624	6.954e-05	7.86583	0.000475075
7.73502	7.27e-05	7.8746	0.00047299				7.73502	7.27234e-05	7.8746	0.000472992
7.74379	7.33e-05	7.88337	0.00047078				7.74379	7.32975e-05	7.88337	0.000470775
7.75256	7.26e-05	7.89214	0.00046856				7.75256	7.2567e-05	7.89214	0.000468558
7.76133	7.18e-05	7.90091	0.00047317				7.76133	7.18365e-05	7.90091	0.000473174
7.7701	7.12e-05	7.90969	0.00047937				7.7701	7.11699e-05	7.90969	0.00047937
7.77888	7.32e-05	7.91846	0.00047999				7.77888	7.32004e-05	7.91846	0.000479993
7.78765	7.33e-05	7.92723	0.00048302				7.78765	7.32796e-05	7.92723	0.000483021
7.79642	7.34e-05	7.936	0.00048389				7.79642	7.33587e-05	7.936	0.000483888
7.80519	7.28e-05	7.94477	0.00048138				7.80519	7.27952e-05	7.94477	0.000481382
7.81396	7.85e-05	7.95355	0.00047888				7.81396	7.84794e-05	7.95355	0.000478875
7.82274	8.27e-05	7.96232	0.00047326				7.82274	8.26558e-05	7.96232	0.00047326
7.83151	8.68e-05	7.97109	0.00046152				7.83151	8.68322e-05	7.97109	0.000461524
7.84028	8.85e-05	7.97986	0.00046005				7.84028	8.85436e-05	7.97986	0.000460047
7.84905	8.89e-05	7.98863	0.00045857				7.84905	8.89147e-05	7.98863	0.000458571
7.85782	8.86e-05	7.99741	0.00044597				7.85782	8.86157e-05	7.99741	0.000445975
7.8666	8.83e-05	8.00618	0.00043515				7.8666	8.83166e-05	8.00618	0.000435154
7.87537	8.37e-05	8.01495	0.00042775				7.87537	8.36913e-05	8.01495	0.000427746
7.88414	7.65e-05	8.02372	0.00042464				7.88414	7.6503e-05	8.02372	0.000424643
7.89291	7.29e-05	8.03249	0.0004176				7.89291	7.28978e-05	8.03249	0.000417599
7.90168	7.21e-05	8.04127	0.00041445				7.90168	7.20997e-05	8.04127	0.000414446
7.91046	7.13e-05	8.05004	0.00041394				7.91046	7.13015e-05	8.05004	0.000413938
7.91923	6.84e-05	8.05881	0.00041343				7.91923	6.8356e-05	8.05881	0.00041343
7.928	6.86e-05	8.06758	0.00040638				7.928	6.86316e-05	8.06758	0.000406377
7.93677	6.89e-05	8.07635	0.00040244				7.93677	6.89022e-05	8.07635	0.000402437
7.94554	6.96e-05	8.08513	0.00040252				7.94554	6.95594e-05	8.08513	0.000402519
7.95432	6.98e-05	8.0939	0.00040561				7.95432	6.98109e-05	8.0939	0.000405605
7.96309	6.95e-05	8.10267	0.00040826				7.96309	6.94634e-05	8.10267	0.000408259
7.97186	6.91e-05	8.11144	0.00041236				7.97186	6.9116e-05	8.11144	0.00041236
7.98063	6.99e-05	8.12021	0.00041351				7.98063	6.99359e-05	8.12021	0.000413514
7.9894	6.72e-05	8.12899	0.00041467				7.9894	6.71578e-05	8.12899	0.000414668
7.99818	6.44e-05	8.13776	0.00042718				7.99818	6.43796e-05	8.13776	0.000427184
8.00695	6.87e-05	8.14653	0.00043377				8.00695	6.87412e-05	8.14653	0.000433768
8.01572	6.94e-05	8.1553	0.00043601				8.01572	6.9371e-05	8.1553	0.000436005
8.02449	6.96e-05	8.16407	0.00043846				8.02449	6.95508e-05	8.16407	0.000438459
8.03326	6.81e-05	8.17285	0.00044826				8.03326	6.81328e-05	8.17285	0.000448255
8.04204	6.67e-05	8.18162	0.00044843				8.04204	6.67147e-05	8.18162	0.000448427
8.05081	6.67e-05	8.19039	0.0004486				8.05081	6.67115e-05	8.19039	0.0004486
8.05958	6.67e-05	8.19916	0.00044897				8.05958	6.67084e-05	8.19916	0.000448974
8.06835	6.65e-05	8.20793	0.00044646				8.06835	6.6544e-05	8.20793	0.000446464
8.07712	6.64e-05	8.21671	0.00044395				8.07712	6.63797e-05	8.21671	0.000443955
8.0859	7.02e-05	8.22548	0.00043838				8.0859	7.02122e-05	8.22548	0.000438384
8.09467	7.46e-05	8.23425	0.00043796				8.09467	7.45747e-05	8.23425	0.000437957
8.10344	7.89e-05	8.24302	0.00043753				8.10344	7.89372e-05	8.24302	0.000437529
8.11221	8.54e-05	8.25179	0.00043616				8.11221	8.53673e-05	8.25179	0.00043616
8.12098	8.61e-05	8.26057	0.00043434				8.12098	8.60911e-05	8.26057	0.000434338
8.12976	8.71e-05	8.26934	0.00043252				8.12976	8.71207e-05	8.26934	0.000432515
8.13853	8.75e-05	8.27811	0.00042503				8.13853	8.74689e-05	8.27811	0.000425027
8.1473	8.78e-05	8.28688	0.00042347				8.1473	8.78172e-05	8.28688	0.000423472
8.15607	8.82e-05	8.29565	0.00042192				8.15607	8.81933e-05	8.29565	0.000421917
8.16484	8.86e-05	8.30443	0.00041648				8.16484	8.85695e-05	8.30443	0.000416478
8.17362	8.87e-05	8.3132	0.00041041				8.17362	8.87089e-05	8.3132	0.000410408
8.18239	8.88e-05	8.32197	0.00041089				8.18239	8.88483e-05	8.32197	0.000410893
8.19116	8.71e-05	8.33074	0.00040995				8.19116	8.71467e-05	8.33074	0.000409948
8.19993	8.54e-05	8.33951	0.000409				8.19993	8.5445e-05	8.33951	0.000409004
8.2087	8.18e-05	8.34829	0.0004133				8.2087	8.18407e-05	8.34829	0.000413303
8.21748	7.87e-05	8.35706	0.00041857				8.21748	7.87492e-05	8.35706	0.000418573
8.22625	6.61e-05	8.36583	0.00041885				8.22625	6.60586e-05	8.36583	0.000418854
8.23502	6.63e-05	8.3746	0.00042268				8.23502	6.6342e-05	8.3746	0.000422679
8.24379	6.57e-05	8.38337	0.00042877				8.24379	6.56978e-05	8.38337	0.000428769
8.25256	6.51e-05	8.39215	0.00043409				8.25256	6.50536e-05	8.39215	0.00043409
8.26134	5.93e-05	8.40092	0.00044195				8.26134	5.93485e-05	8.40092	0.000441955
8.27011	5.39e-05	8.40969	0.00044369				8.27011	5.39117e-05	8.40969	0.00044369
8.27888	5.34e-05	8.41846	0.00044285				8.27888	5.33643e-05	8.41846	0.000442846
8.28765	5.28e-05	8.42723	0.000442				8.28765	5.28168e-05	8.42723	0.000442002
8.29642	4.98e-05	8.43601	0.00043698				8.29642	4.9849e-05	8.43601	0.000436979
8.3052	4.77e-05	8.44478	0.00043642				8.3052	4.76919e-05	8.44478	0.000436423
8.31397	4.67e-05	8.45355	0.00043587				8.31397	4.67023e-05	8.45355	0.000435866
8.32274	4.27e-05	8.46232	0.00042839				8.32274	4.26535e-05	8.46232	0.000428394
8.33151	3.86e-05	8.47109	0.00043057				8.33151	3.86048e-05	8.47109	0.000430565
8.34028	3.4e-05	8.47987	0.00043186				8.34028	3.39602e-05	8.47987	0.000431863
8.34906	2.88e-05	8.48864	0.00043316				8.34906	2.87823e-05	8.48864	0.000433161
8.35783	2.27e-05	8.49741	0.00043224				8.35783	2.27012e-05	8.49741	0.00043224
8.3666	2.17e-05	8.50618	0.00043132				8.3666	2.16736e-05	8.50618	0.00043132
8.37537	1.63e-05	8.51495	0.00042913				8.37537	1.62539e-05	8.51495	0.000429126
8.38414	1.49e-05	8.52373	0.00043264				8.38414	1.48673e-05	8.52373	0.000432639
8.39292	1.35e-05	8.5325	0.00043404				8.39292	1.34808e-05	8.5325	0.000434035
8.40169	1.64e-05	8.54127	0.00043464				8.40169	1.6361e-05	8.54127	0.000434637
8.41046	1.99e-05	8.55004	0.00043337				8.41046	1.98715e-05	8.55004	0.000433366
8.41923	2.08e-05	8.55881	0.0004321				8.41923	2.07691e-05	8.55881	0.000432096
8.428	2.08e-05	8.56759	0.00044013				8.428	2.07742e-05	8.56759	0.000440129
8.43678	2.08e-05	8.57636	0.00044118				8.43678	2.07792e-05	8.57636	0.000441177
8.44555	2.98e-05	8.58513	0.00044153				8.44555	2.97877e-05	8.58513	0.000441528
8.45432	3.26e-05	8.5939	0.00044153				8.45432	3.25574e-05	8.5939	0.00044153
8.46309	3.17e-05	8.60267	0.00044153				8.46309	3.16859e-05	8.60267	0.000441532
8.47186	3.08e-05	8.61145	0.00043602				8.47186	3.08144e-05	8.61145	0.000436019
8.48064	2.85e-05	8.62022	0.00043929				8.48064	2.85329e-05	8.62022	0.000439291
8.48941	2.71e-05	8.62899	0.00044443				8.48941	2.71319e-05	8.62899	0.000444432
8.49818	2.1e-05	8.63776	0.00044688				8.49818	2.09914e-05	8.63776	0.000446882
8.50695	2.09e-05	8.64653	0.00044964				8.50695	2.0888e-05	8.64653	0.000449641
8.51572	2.08e-05	8.65531	0.00045427				8.51572	2.07846e-05	8.65531	0.000454267
8.5245	1.31e-05	8.66408	0.00045517				8.5245	1.30989e-05	8.66408	0.000455169
8.53327	1.15e-05	8.67285	0.00045551				8.53327	1.14735e-05	8.67285	0.000455511
8.54204	4.08e-06	8.68162	0.00045196				8.54204	4.08077e-06	8.68162	0.000451958
8.55081	-5.29e-07	8.69039	0.00044841				8.55081	-5.29277e-07	8.69039	0.000448406
8.55958	-5.14e-06	8.69917	0.00045129				8.55958	-5.13932e-06	8.69917	0.00045129
8.56836	-1.64e-05	8.70794	0.00045269				8.56836	-1.63853e-05	8.70794	0.000452685
8.57713	-1.95e-05	8.71671	0.0004533				8.57713	-1.95429e-05	8.71671	0.000453304
8.5859	-2.79e-05	8.72548	0.00045353				8.5859	-2.79488e-05	8.72548	0.000453535
8.59467	-3.05e-05	8.73425	0.00045157				8.59467	-3.05012e-05	8.73425	0.00045157
8.60344	-3.99e-05	8.74303	0.00044961				8.60344	-3.99483e-05	8.74303	0.000449606
8.61222	-3.5e-05	8.7518	0.00043929				8.61222	-3.49717e-05	8.7518	0.000439287
8.62099	-2.55e-05	8.76057	0.00042952				8.62099	-2.5463e-05	8.76057	0.000429516
8.62976	-2.57e-05	8.76934	0.00042835				8.62976	-2.56906e-05	8.76934	0.000428351
8.63853	-2.59e-05	8.77811	0.00042301				8.63853	-2.59182e-05	8.77811	0.000423008
8.6473	-2.81e-05	8.78689	0.00042247				8.6473	-2.80735e-05	8.78689	0.000422468
8.65608	-2.78e-05	8.79566	0.00042231				8.65608	-2.78071e-05	8.79566	0.000422306
8.66485	-2.55e-05	8.80443	0.0004142				8.66485	-2.55085e-05	8.80443	0.000414198
8.67362	-2.17e-05	8.8132	0.00040511				8.67362	-2.17476e-05	8.8132	0.000405115
8.68239	-2.1e-05	8.82197	0.00040616				8.68239	-2.09679e-05	8.82197	0.000406164
8.69116	-2.02e-05	8.83075	0.00040778				8.69116	-2.01882e-05	8.83075	0.000407775
8.69994	-1.75e-05	8.83952	0.00040839				8.69994	-1.75366e-05	8.83952	0.00040839
8.70871	-1.49e-05	8.84829	0.00040674				8.70871	-1.4885e-05	8.84829	0.000406736
8.71748	-1e-05	8.85706	0.00040508				8.71748	-1.00411e-05	8.85706	0.000405082
8.72625	-9.11e-06	8.86583	0.00040138				8.72625	-9.11346e-06	8.86583	0.000401379
8.73502	-5.18e-06	8.87461	0.00041055				8.73502	-5.18123e-06	8.87461	0.000410547
8.7438	-4.43e-06	8.88338	0.00041017				8.7438	-4.43298e-06	8.88338	0.000410166
8.75257	-3.68e-06	8.89215	0.00040978				8.75257	-3.68473e-06	8.89215	0.000409784
8.76134	-2.38e-07	8.90092	0.00040756				8.76134	-2.3806e-07	8.90092	0.000407557
8.77011	9.11e-07	8.90969	0.00040801				8.77011	9.10509e-07	8.90969	0.000408007
8.77888	9.34e-07	8.91847	0.00040795				8.77888	9.34091e-07	8.91847	0.000407954
8.78766	9.58e-07	8.92724	0.0004079				8.78766	9.57674e-07	8.92724	0.0004079
8.79643	-1.44e-07	8.93601	0.00040854				8.79643	-1.4373e-07	8.93601	0.000408542
8.8052	-8.76e-07	8.94478	0.00041515				8.8052	-8.76391e-07	8.94478	0.000415146
8.81397	-2.75e-06	8.95355	0.00042008				8.81397	-2.74797e-06	8.95355	0.000420083
8.82274	-2.38e-06	8.96233	0.00042988				8.82274	-2.37996e-06	8.96233	0.000429877
8.83152	-2.71e-06	8.9711	0.00043182				8.83152	-2.70995e-06	8.9711	0.000431817
8.84029	-3.04e-06	8.97987	0.00043376				8.84029	-3.03994e-06	8.97987	0.000433758
8.84906	-5.1e-06	8.98864	0.00043492				8.84906	-5.10472e-06	8.98864	0.000434916
8.85783	-1.41e-05	8.99741	0.00043607				8.85783	-1.41016e-05	8.99741	0.000436075
8.8666	-1.53e-05	9.00619	0.00044591				8.8666	-1.53495e-05	9.00619	0.000445912
8.87538	-1.67e-05	9.01496	0.00044681				8.87538	-1.66977e-05	9.01496	0.000446814
8.88415	-1.66e-05	9.02373	0.00044695				8.88415	-1.66094e-05	9.02373	0.000446955
8.89292	-1.65e-05	9.0325	0.00044453				8.89292	-1.65212e-05	9.0325	0.000444532
8.90169	-1.92e-05	9.04127	0.00044211				8.90169	-1.92093e-05	9.04127	0.00044211
8.91046	-1.95e-05	9.05005	0.00044384				8.91046	-1.95054e-05	9.05005	0.000443839
8.91924	-2.49e-05	9.05882	0.00044423				8.91924	-2.48621e-05	9.05882	0.000444233
8.92801	-2.54e-05	9.06759	0.00044262				8.92801	-2.53749e-05	9.06759	0.000442615
8.93678	-2.59e-05	9.07636	0.000441				8.93678	-2.58876e-05	9.07636	0.000440997
8.94555	-2.34e-05	9.08513	0.00043864				8.94555	-2.3445e-05	9.08513	0.000438639
8.95432	-2.22e-05	9.09391	0.00043848				8.95432	-2.22179e-05	9.09391	0.000438476
8.9631	-2.1e-05	9.10268	0.00043831				8.9631	-2.09908e-05	9.10268	0.000438313
8.97187	-2.02e-05	9.11145	0.00043596				8.97187	-2.02055e-05	9.11145	0.000435956
8.98064	-2.1e-05	9.12022	0.00043722				8.98064	-2.09982e-05	9.12022	0.00043722
8.98941	-2.18e-05	9.12899	0.00043719				8.98941	-2.1791e-05	9.12899	0.000437193
8.99818	-2.42e-05	9.13777	0.00043716				8.99818	-2.41617e-05	9.13777	0.000437165
9.00696	-2.36e-05	9.14654	0.00043486				9.00696	-2.35632e-05	9.14654	0.000434856
9.01573	-2.3e-05	9.15531	0.00043806				9.01573	-2.29926e-05	9.15531	0.000438061
9.0245	-2.24e-05	9.16408	0.00044038				9.0245	-2.24219e-05	9.16408	0.000440378
9.03327	-1.66e-05	9.17285	0.00044194				9.03327	-1.66411e-05	9.17285	0.000441942
9.04204	-1.15e-05	9.18163	0.00044301				9.04204	-1.14701e-05	9.18163	0.000443011
9.05082	-6.53e-06	9.1904	0.00044596				9.05082	-6.52901e-06	9.1904	0.000445964
9.05959	-1.98e-06	9.19917	0.00044645				9.05959	-1.98021e-06	9.19917	0.000446454
9.06836	-5.34e-07	9.20794	0.00044694				9.06836	-5.33657e-07	9.20794	0.000446944
9.07713	1e-05	9.21671	0.0004479				9.07713	1.00226e-05	9.21671	0.0004479
9.0859	1.9e-05	9.22549	0.00044837				9.0859	1.90358e-05	9.22549	0.000448373
9.09468	2.65e-05	9.23426	0.00044477				9.09468	2.65218e-05	9.23426	0.000444771
9.10345	3.4e-05	9.24303	0.00044117				9.10345	3.40078e-05	9.24303	0.00044117
9.11222	3.68e-05	9.2518	0.00044035				9.11222	3.68395e-05	9.2518	0.00044035
9.12099	4.2e-05	9.26057	0.00043782				9.12099	4.19503e-05	9.26057	0.000437824
9.12976	4.71e-05	9.26935	0.0004353				9.12976	4.70612e-05	9.26935	0.000435298
9.13854	4.85e-05	9.27812	0.00043093				9.13854	4.85405e-05	9.27812	0.000430933
9.14731	5.03e-05	9.28689	0.00042577				9.14731	5.0323e-05	9.28689	0.000425768
9.15608	4.97e-05	9.29566	0.00041802				9.15608	4.97107e-05	9.29566	0.000418021
9.16485	4.91e-05	9.30443	0.00041857				9.16485	4.90983e-05	9.30443	0.000418574
9.17362	4.71e-05	9.31321	0.00041945				9.17362	4.70716e-05	9.31321	0.000419447
9.1824	4.77e-05	9.32198	0.00041948				9.1824	4.76635e-05	9.32198	0.000419479
9.19117	4.83e-05	9.33075	0.00041951				9.19117	4.82554e-05	9.33075	0.000419511
9.19994	4.92e-05	9.33952	0.00042081				9.19994	4.91629e-05	9.33952	0.000420809
9.20871	4.94e-05	9.34829	0.00042059				9.20871	4.93865e-05	9.34829	0.00042059
9.21748	4.76e-05	9.35707	0.00042037				9.21748	4.7592e-05	9.35707	0.00042037
9.22626	4.58e-05	9.36584	0.00041986				9.22626	4.57975e-05	9.36584	0.000419857
9.23503	4.2e-05	9.37461	0.00041585				9.23503	4.19851e-05	9.37461	0.000415853
9.2438	3.76e-05	9.38338	0.00041739				9.2438	3.76312e-05	9.38338	0.000417388
9.25257	2.8e-05	9.39215	0.00041793				9.25257	2.80448e-05	9.39215	0.000417927
9.26134	3.04e-05	9.40093	0.00041847				9.26134	3.04493e-05	9.40093	0.000418466
9.27012	3e-05	9.4097	0.00042104				9.27012	3.00036e-05	9.4097	0.000421039
9.27889	2.96e-05	9.41847	0.00042687				9.27889	2.95579e-05	9.41847	0.000426872
9.28766	2.58e-05	9.42724	0.00043146				9.28766	2.57999e-05	9.42724	0.000431465
9.29643	1.87e-05	9.43601	0.00043687				9.29643	1.86651e-05	9.43601	0.000436869
9.3052	1.9e-05	9.44479	0.00043949				9.3052	1.89721e-05	9.44479	0.000439488
9.31398	1.81e-05	9.45356	0.00044211				9.31398	1.81074e-05	9.45356	0.000442107
9.32275	1.72e-05	9.46233	0.00044858				9.32275	1.72428e-05	9.46233	0.000448582
9.33152	1.67e-05	9.4711	0.00045209				9.33152	1.66794e-05	9.4711	0.000452086
9.34029	1.61e-05	9.47987	0.00045373				9.34029	1.61159e-05	9.47987	0.00045373
9.34906	1.55e-05	9.48865	0.00045275				9.34906	1.55265e-05	9.48865	0.000452745
9.35784	1.49e-05	9.49742	0.00045176				9.35784	1.49371e-05	9.49742	0.000451761
9.36661	1.34e-05	9.50619	0.00045396				9.36661	1.33599e-05	9.50619	0.000453958
9.37538	1.47e-05	9.51496	0.00045498				9.37538	1.47152e-05	9.51496	0.000454979
9.38415	1.41e-05	9.52373	0.00045541				9.38415	1.41465e-05	9.52373	0.000455411
9.39292	1.36e-05	9.53251	0.00045546				9.39292	1.35778e-05	9.53251	0.000455461
9.4017	1.11e-05	9.54128	0.00045551				9.4017	1.10852e-05	9.54128	0.000455511
9.41047	1.09e-05	9.55005	0.00045212				9.41047	1.09006e-05	9.55005	0.000452119
9.41924	1.16e-05	9.55882	0.00044873				9.41924	1.16296e-05	9.55882	0.000448727
9.42801	1.22e-05	9.56759	0.00045105				9.42801	1.21856e-05	9.56759	0.000451052
9.43678	2.34e-05	9.57637	0.00045989				9.43678	2.33961e-05	9.57637	0.000459894
9.44556	2.29e-05	9.58514	0.00046264				9.44556	2.29176e-05	9.58514	0.000462645
9.45433	2.24e-05	9.59391	0.00047256				9.45433	2.24391e-05	9.59391	0.000472561
9.4631	1.82e-05	9.60268	0.00048408				9.4631	1.82486e-05	9.60268	0.000484078
9.47187	1.81e-05	9.61145	0.00048722				9.47187	1.81233e-05	9.61145	0.000487218
9.48064	1.21e-05	9.62023	0.00049077				9.48064	1.20701e-05	9.62023	0.000490768
9.48942	6.02e-06	9.629	0.00049785				9.48942	6.01694e-06	9.629	0.000497854
9.49819	2.92e-06	9.63777	0.0005036				9.49819	2.92101e-06	9.63777	0.000503603
9.50696	9.67e-07	9.64654	0.00050543				9.50696	9.67404e-07	9.64654	0.000505427
9.51573	9.06e-07	9.65531	0.00050725				9.51573	9.05972e-07	9.65531	0.000507251
9.5245	8.45e-07	9.66409	0.00050833				9.5245	8.44541e-07	9.66409	0.000508334
9.53328	-1.04e-07	9.67286	0.00051466				9.53328	-1.03814e-07	9.67286	0.000514657
9.54205	-1.32e-07	9.68163	0.00051848				9.54205	-1.32273e-07	9.68163	0.000518484
9.55082	-1.61e-07	9.6904	0.00052231				9.55082	-1.60733e-07	9.6904	0.00052231
9.55959	-6.63e-07	9.69917	0.00052616				9.55959	-6.62512e-07	9.69917	0.000526156
9.56836	-1.16e-06	9.70795	0.00053599				9.56836	-1.16429e-06	9.70795	0.000535987
9.57714	3.96e-07	9.71672	0.00053727				9.57714	3.95594e-07	9.71672	0.000537272
9.58591	1.02e-06	9.72549	0.00053849				9.58591	1.02447e-06	9.72549	0.000538488
9.59468	1.65e-06	9.73426	0.00054216				9.59468	1.65334e-06	9.73426	0.000542161
9.60345	1.6e-06	9.74303	0.00054588				9.60345	1.59644e-06	9.74303	0.000545884
9.61222	1.54e-06	9.75181	0.00054441				9.61222	1.53954e-06	9.75181	0.000544408
9.621	7.29e-07	9.76058	0.00054293				9.621	7.28854e-07	9.76058	0.000542931
9.62977	-6.14e-07	9.76935	0.00053839				9.62977	-6.13895e-07	9.76935	0.000538394
9.63854	-6.63e-07	9.77812	0.00053961				9.63854	-6.62576e-07	9.77812	0.000539609
9.64731	-7.11e-07	9.78689	0.00053997				9.64731	-7.11256e-07	9.78689	0.000539973
9.65608	-2.29e-06	9.79567	0.00053809				9.65608	-2.29274e-06	9.79567	0.000538088
9.66486	-2.81e-06	9.80444	0.0005362				9.66486	-2.80614e-06	9.80444	0.000536204
9.67363	-7.61e-06	9.81321	0.00053229				9.67363	-7.61287e-06	9.81321	0.000532289
9.6824	-6.74e-06	9.82198	0.00053157				9.6824	-6.74303e-06	9.82198	0.000531575
9.69117	-6.57e-06	9.83075	0.00053086				9.69117	-6.57127e-06	9.83075	0.00053086
9.69994	-6.9e-06	9.83953	0.0005233				9.69994	-6.90281e-06	9.83953	0.000523295
9.70872	-7.23e-06	9.8483	0.00052332				9.70872	-7.23435e-06	9.8483	0.000523323
9.71749	-1.83e-05	9.85707	0.00052116				9.71749	-1.8319e-05	9.85707	0.000521159
9.72626	-2.02e-05	9.86584	0.00051604				9.72626	-2.022e-05	9.86584	0.000516039
9.73503	-2.21e-05	9.87461	0.00051577				9.73503	-2.2121e-05	9.87461	0.000515774
9.7438	-2.93e-05	9.88339	0.00050761				9.7438	-2.92644e-05	9.88339	0.000507612
9.75258	-3.26e-05	9.89216	0.00050248				9.75258	-3.26298e-05	9.89216	0.000502483
9.76135	-4.31e-05	9.90093	0.00050207				9.76135	-4.31499e-05	9.90093	0.000502068
9.77012	-4.4e-05	9.9097	0.00050165				9.77012	-4.39684e-05	9.9097	0.000501654
9.77889	-4.96e-05	9.91847	0.00049604				9.77889	-4.96143e-05	9.91847	0.00049604
9.78766	-5.03e-05	9.92725	0.00049957				9.78766	-5.03276e-05	9.92725	0.000499574
9.79644	-5.1e-05	9.93602	0.00050075				9.79644	-5.10408e-05	9.93602	0.000500752
9.80521	-5.3e-05	9.94479	0.00050193				9.80521	-5.30161e-05	9.94479	0.00050193
9.81398	-5.34e-05	9.95356	0.00050353				9.81398	-5.34306e-05	9.95356	0.000503525
9.82275	-5.38e-05	9.96233	0.00050386				9.82275	-5.38451e-05	9.96233	0.000503859
9.83152	-5.73e-05	9.97111	0.00050419				9.83152	-5.72991e-05	9.97111	0.000504192
9.8403	-6.15e-05	9.97988	0.000504				9.8403	-6.15058e-05	9.97988	0.000503997
9.84907	-5.86e-05	9.98865	0.0005038				9.84907	-5.8586e-05	9.98865	0.000503802
9.85784	-5.83e-05	9.99742	0.00050223				9.85784	-5.83468e-05	9.99742	0.000502231
9.86661	-5.87e-05	10.0062	0.00049988				9.86661	-5.87271e-05	10.0062	0.000499876
9.87538	-5.91e-05	10.015	0.00050273				9.87538	-5.91073e-05	10.015	0.000502734
9.88416	-6.01e-05	10.0237	0.00050393				9.88416	-6.01071e-05	10.0237	0.000503928
9.89293	-5.9e-05	10.0325	0.00050345				9.89293	-5.9029e-05	10.0325	0.00050345
9.9017	-5.8e-05	10.0413	0.00050297				9.9017	-5.7951e-05	10.0413	0.000502972
9.91047	-5.96e-05	10.0501	0.00049854				9.91047	-5.95867e-05	10.0501	0.000498542
9.91924	-6.12e-05	10.0588	0.000497				9.91924	-6.12224e-05	10.0588	0.000497
9.92802	-6.49e-05	10.0676	0.00049546				9.92802	-6.48998e-05	10.0676	0.000495458
9.93679	-5.91e-05	10.0764	0.00048052				9.93679	-5.90609e-05	10.0764	0.000480516
9.94556	-5.71e-05	10.0851	0.00046982				9.94556	-5.70991e-05	10.0851	0.000469821
9.95433	-5.6e-05	10.0939	0.00046121				9.95433	-5.59762e-05	10.0939	0.000461209
9.9631	-5.54e-05	10.1027	0.00045615				9.9631	-5.53761e-05	10.1027	0.000456152
9.97188	-5.6e-05	10.1115	0.00045074				9.97188	-5.60413e-05	10.1115	0.000450738
9.98065	-5.67e-05	10.1202	0.00043812				9.98065	-5.67064e-05	10.1202	0.000438119
9.98942	-5.86e-05	10.129	0.00042599				9.98942	-5.86367e-05	10.129	0.000425988
9.99819	-6.11e-05	10.1378	0.00041863				9.99819	-6.10528e-05	10.1378	0.000418628
10.007	-6.35e-05	10.1465	0.00041835				10.007	-6.3469e-05	10.1465	0.000418349
10.0157	-7.15e-05	10.1553	0.00042465				10.0157	-7.14832e-05	10.1553	0.000424646
10.0245	-7.28e-05	10.1641	0.00042745				10.0245	-7.27883e-05	10.1641	0.000427446
10.0333	-7.99e-05	10.1729	0.00042762				10.0333	-7.98612e-05	10.1729	0.00042762
10.0421	-8.33e-05	10.1816	0.00042779				10.0421	-8.33346e-05	10.1816	0.000427794
10.0508	-9.11e-05	10.1904	0.00043398				10.0508	-9.11284e-05	10.1904	0.000433977
10.0596	-8.9e-05	10.1992	0.00043523				10.0596	-8.89745e-05	10.1992	0.000435226
10.0684	-8.85e-05	10.2079	0.00043648				10.0684	-8.84509e-05	10.2079	0.000436475
10.0771	-8.91e-05	10.2167	0.00043714				10.0771	-8.90813e-05	10.2167	0.000437145
10.0859	-8.97e-05	10.2255	0.00043933				10.0859	-8.97117e-05	10.2255	0.000439332
10.0947	-9.5e-05	10.2343	0.00043989				10.0947	-9.50113e-05	10.2343	0.000439888
10.1035	-9.49e-05	10.243	0.00043963				10.1035	-9.49193e-05	10.243	0.00043963
10.1122	-9.48e-05	10.2518	0.00043937				10.1122	-9.48273e-05	10.2518	0.000439371
10.121	-9.42e-05	10.2606	0.00043542				10.121	-9.4214e-05	10.2606	0.000435424
10.1298	-9.37e-05	10.2694	0.00043612				10.1298	-9.36874e-05	10.2694	0.000436118
10.1385	-9.34e-05	10.2781	0.0004376				10.1385	-9.34132e-05	10.2781	0.000437599
10.1473	-9.33e-05	10.2869	0.00043773				10.1473	-9.32652e-05	10.2869	0.000437731
10.1561	-9.31e-05	10.2957	0.00043786				10.1561	-9.31172e-05	10.2957	0.000437864
10.1649	-8.78e-05	10.3044	0.0004405				10.1649	-8.77532e-05	10.3044	0.0004405
10.1736	-8.66e-05	10.3132	0.00044126				10.1736	-8.65517e-05	10.3132	0.000441259
10.1824	-8.59e-05	10.322	0.00044202				10.1824	-8.59326e-05	10.322	0.000442018
10.1912	-8.86e-05	10.3308	0.00044249				10.1912	-8.86368e-05	10.3308	0.000442492
10.1999	-9.13e-05	10.3395	0.00044065				10.1999	-9.13409e-05	10.3395	0.000440651
10.2087	-9.07e-05	10.3483	0.00043881				10.2087	-9.07437e-05	10.3483	0.00043881
10.2175	-9.01e-05	10.3571	0.00043744				10.2175	-9.01465e-05	10.3571	0.000437436
10.2263	-9.09e-05	10.3658	0.00043649				10.2263	-9.09101e-05	10.3658	0.000436488
10.235	-9.17e-05	10.3746	0.00043554				10.235	-9.16738e-05	10.3746	0.00043554
10.2438	-9.45e-05	10.3834	0.0004236				10.2438	-9.44578e-05	10.3834	0.0004236
10.2526	-9.69e-05	10.3922	0.00041337				10.2526	-9.6926e-05	10.3922	0.00041337
10.2614	-9.94e-05	10.4009	0.00040681				10.2614	-9.93942e-05	10.4009	0.000406806
10.2701	-9.96e-05	10.4097	0.00040364				10.2701	-9.96018e-05	10.4097	0.000403639
10.2789	-0.000109111	10.4185	0.00040335				10.2789	-0.000109111	10.4185	0.000403348
10.2877	-0.000112005	10.4272	0.00040211				10.2877	-0.000112005	10.4272	0.000402106
10.2964	-0.000112552	10.436	0.00040106				10.2964	-0.000112552	10.436	0.000401063
10.3052	-0.000113099	10.4448	0.00040002				10.3052	-0.000113099	10.4448	0.000400021
10.314	-9.97e-05	10.4536	0.00039689				10.314	-9.97211e-05	10.4536	0.000396892
10.3228	-9.8e-05	10.4623	0.00038409				10.3228	-9.80075e-05	10.4623	0.000384092
10.3315	-9.19e-05	10.4711	0.00037504				10.3315	-9.19386e-05	10.4711	0.000375043
10.3403	-9.04e-05	10.4799	0.00037487				10.3403	-9.04348e-05	10.4799	0.00037487
10.3491	-8.89e-05	10.4887	0.0003747				10.3491	-8.89311e-05	10.4887	0.000374698
10.3578	-8.62e-05	10.4974	0.00036865				10.3578	-8.61618e-05	10.4974	0.000368652
10.3666	-8.34e-05	10.5062	0.00036355				10.3666	-8.33925e-05	10.5062	0.000363548
10.3754	-8.15e-05	10.515	0.0003555				10.3754	-8.1498e-05	10.515	0.000355496
10.3842	-8.07e-05	10.5237	0.00035244				10.3842	-8.07269e-05	10.5237	0.000352435
10.3929	-8.07e-05	10.5325	0.00035026				10.3929	-8.07368e-05	10.5325	0.000350264
10.4017	-8.07e-05	10.5413	0.00035402				10.4017	-8.07466e-05	10.5413	0.000354022
10.4105	-8.15e-05	10.5501	0.00035546				10.4105	-8.15375e-05	10.5501	0.000355456
10.4192	-8.15e-05	10.5588	0.00035689				10.4192	-8.14875e-05	10.5588	0.00035689
10.428	-8.14e-05	10.5676	0.00036152				10.428	-8.14376e-05	10.5676	0.000361517
10.4368	-7.86e-05	10.5764	0.00036331				10.4368	-7.85926e-05	10.5764	0.000363312
10.4456	-7.35e-05	10.5851	0.00036314				10.4456	-7.34862e-05	10.5851	0.000363136
10.4543	-7.41e-05	10.5939	0.00036296				10.4543	-7.40534e-05	10.5939	0.00036296
10.4631	-7.46e-05	10.6027	0.0003486				10.4631	-7.46205e-05	10.6027	0.000348596
10.4719	-7.61e-05	10.6115	0.00034				10.4719	-7.61308e-05	10.6115	0.00034
10.4807	-6.37e-05	10.6202	0.00033773				10.4807	-6.37432e-05	10.6202	0.000337734
10.4894	-6.09e-05	10.629	0.00032251				10.4894	-6.09309e-05	10.629	0.000322511
10.4982	-6.13e-05	10.6378	0.00031467				10.4982	-6.12659e-05	10.6378	0.000314673
10.507	-6.16e-05	10.6465	0.00030944				10.507	-6.1601e-05	10.6465	0.000309435
10.5157	-6.36e-05	10.6553	0.00029948				10.5157	-6.36431e-05	10.6553	0.000299483
10.5245	-6.14e-05	10.6641	0.00028919				10.5245	-6.14154e-05	10.6641	0.000289194
10.5333	-5.92e-05	10.6729	0.00028664				10.5333	-5.91877e-05	10.6729	0.000286637
10.5421	-5.97e-05	10.6816	0.0002772				10.5421	-5.97261e-05	10.6816	0.000277202
10.5508	-6.03e-05	10.6904	0.00026514				10.5508	-6.02645e-05	10.6904	0.000265141
10.5596	-6.37e-05	10.6992	0.00026847				10.5596	-6.37434e-05	10.6992	0.000268469
10.5684	-6.42e-05	10.708	0.00027063				10.5684	-6.42469e-05	10.708	0.000270627
10.5771	-6.48e-05	10.7167	0.00027107				10.5771	-6.47504e-05	10.7167	0.00027107
10.5859	-6.46e-05	10.7255	0.00027042				10.5859	-6.46176e-05	10.7255	0.00027042
10.5947	-6.49e-05	10.7343	0.00026977				10.5947	-6.4857e-05	10.7343	0.000269771
10.6035	-6.51e-05	10.743	0.00026858				10.6035	-6.50965e-05	10.743	0.000268582
10.6122	-5.53e-05	10.7518	0.00026739				10.6122	-5.52829e-05	10.7518	0.000267394
10.621	-5.02e-05	10.7606	0.00025756				10.621	-5.02468e-05	10.7606	0.000257564
10.6298	-4.76e-05	10.7694	0.00025618				10.6298	-4.75537e-05	10.7694	0.000256176
10.6385	-4.49e-05	10.7781	0.00024946				10.6385	-4.48606e-05	10.7781	0.000249463
10.6473	-4.04e-05	10.7869	0.00025125				10.6473	-4.03619e-05	10.7869	0.000251248
10.6561	-3.66e-05	10.7957	0.00025182				10.6561	-3.66246e-05	10.7957	0.000251824
10.6649	-2.91e-05	10.8044	0.00025142				10.6649	-2.90661e-05	10.8044	0.000251418
10.6736	-2.82e-05	10.8132	0.00025101				10.6736	-2.81648e-05	10.8132	0.000251012
10.6824	-2.83e-05	10.822	0.00024757				10.6824	-2.83109e-05	10.822	0.000247569
10.6912	-2.85e-05	10.8308	0.00024507				10.6912	-2.8457e-05	10.8308	0.000245069
10.7	-2.97e-05	10.8395	0.00024361				10.7	-2.96505e-05	10.8395	0.000243611
10.7087	-2.32e-05	10.8483	0.00024215				10.7087	-2.31571e-05	10.8483	0.000242153
10.7175	-2.03e-05	10.8571	0.00023733				10.7175	-2.02944e-05	10.8571	0.000237325
10.7263	-2.38e-05	10.8658	0.00022905				10.7263	-2.38471e-05	10.8658	0.000229048
10.735	-2.74e-05	10.8746	0.00023278				10.735	-2.73998e-05	10.8746	0.000232777
10.7438	-3.46e-05	10.8834	0.00023454				10.7438	-3.46437e-05	10.8834	0.000234543
10.7526	-2.64e-05	10.8922	0.00023528				10.7526	-2.63687e-05	10.8922	0.000235276
10.7614	-2.55e-05	10.9009	0.00023601				10.7614	-2.54587e-05	10.9009	0.000236009
10.7701	-2.63e-05	10.9097	0.00023769				10.7701	-2.63321e-05	10.9097	0.000237686
10.7789	-2.72e-05	10.9185	0.00023838				10.7789	-2.72055e-05	10.9185	0.000238382
10.7877	-2.99e-05	10.9273	0.0002473				10.7877	-2.98623e-05	10.9273	0.000247296
10.7964	-2.8e-05	10.936	0.00025559				10.7964	-2.79577e-05	10.936	0.00025559
10.8052	-2.8e-05	10.9448	0.00025871				10.8052	-2.8017e-05	10.9448	0.000258711
10.814	-2.81e-05	10.9536	0.00025809				10.814	-2.80762e-05	10.9536	0.000258094
10.8228	-2.86e-05	10.9623	0.00025748				10.8228	-2.85878e-05	10.9623	0.000257477
10.8315	-3.25e-05	10.9711	0.00025487				10.8315	-3.25312e-05	10.9711	0.000254866
10.8403	-3.46e-05	10.9799	0.00025031				10.8403	-3.46218e-05	10.9799	0.00025031
10.8491	-3.67e-05	10.9887	0.00024939				10.8491	-3.67124e-05	10.9887	0.000249394
10.8578	-3.34e-05	10.9974	0.00024848				10.8578	-3.34359e-05	10.9974	0.000248478
10.8666	-2.9e-05	11.0062	0.00023716				10.8666	-2.90304e-05	11.0062	0.000237161
10.8754	-2.56e-05	11.015	0.00023402				10.8754	-2.56462e-05	11.015	0.000234018
10.8842	-2.41e-05	11.0237	0.00023005				10.8842	-2.41401e-05	11.0237	0.000230049
10.8929	-2.36e-05	11.0325	0.0002158				10.8929	-2.35619e-05	11.0325	0.000215799
10.9017	-2.34e-05	11.0413	0.00020819				10.9017	-2.34477e-05	11.0413	0.000208189
10.9105	-2.33e-05	11.0501	0.00020867				10.9105	-2.33334e-05	11.0501	0.000208674
10.9193	-1.43e-05	11.0588	0.00020916				10.9193	-1.43291e-05	11.0588	0.000209158
10.928	-1.3e-05	11.0676	0.00022314				10.928	-1.29885e-05	11.0676	0.00022314
10.9368	-1.36e-05	11.0764	0.00022666				10.9368	-1.36472e-05	11.0764	0.000226657
10.9456	-1.43e-05	11.0851	0.00023017				10.9456	-1.43059e-05	11.0851	0.000230175
10.9543	-1.7e-05	11.0939	0.00024325				10.9543	-1.69639e-05	11.0939	0.000243246
10.9631	-1.46e-05	11.1027	0.00026196				10.9631	-1.45839e-05	11.1027	0.000261963
10.9719	-1.12e-05	11.1115	0.00027271				10.9719	-1.11622e-05	11.1115	0.000272714
10.9807	-1.09e-05	11.1202	0.00028116				10.9807	-1.092e-05	11.1202	0.00028116
10.9894	-8.87e-06	11.129	0.00029467				10.9894	-8.87256e-06	11.129	0.000294667
10.9982	-8.08e-06	11.1378	0.00030004				10.9982	-8.07864e-06	11.1378	0.000300035
11.007	-7.91e-06	11.1466	0.00030607				11.007	-7.91146e-06	11.1466	0.000306071
11.0157	-7.74e-06	11.1553	0.00031051				11.0157	-7.74427e-06	11.1553	0.000310507
11.0245	-8.74e-06	11.1641	0.00031494				11.0245	-8.74219e-06	11.1641	0.000314944
11.0333	-9.74e-06	11.1729	0.00032105				11.0333	-9.7401e-06	11.1729	0.000321054
11.0421	-1.23e-05	11.1816	0.00032405				11.0421	-1.23345e-05	11.1816	0.000324053
11.0508	-1.42e-05	11.1904	0.00032705				11.0508	-1.42491e-05	11.1904	0.000327051
11.0596	-2.65e-05	11.1992	0.00032762				11.0596	-2.64749e-05	11.1992	0.00032762
11.0684	-2.6e-05	11.208	0.00032772				11.0684	-2.60058e-05	11.208	0.00032772
11.0771	-2.55e-05	11.2167	0.00032782				11.0771	-2.55368e-05	11.2167	0.00032782
11.0859	-2.35e-05	11.2255	0.00032715				11.0859	-2.34927e-05	11.2255	0.000327145
11.0947	-1.22e-05	11.2343	0.00032647				11.0947	-1.21731e-05	11.2343	0.00032647
11.1035	-1.15e-05	11.243	0.00032462				11.1035	-1.15108e-05	11.243	0.000324623
11.1122	-1.19e-05	11.2518	0.00032363				11.1122	-1.18502e-05	11.2518	0.000323632
11.121	-1.22e-05	11.2606	0.0003313				11.121	-1.21895e-05	11.2606	0.000331296
11.1298	-3.67e-06	11.2694	0.00033				11.1298	-3.67489e-06	11.2694	0.000330002
11.1386	1.06e-05	11.2781	0.00032871				11.1386	1.06239e-05	11.2781	0.000328708
11.1473	1.15e-05	11.2869	0.00032468				11.1473	1.14694e-05	11.2869	0.000324678
11.1561	1.14e-05	11.2957	0.0003245				11.1561	1.14295e-05	11.2957	0.000324499
11.1649	1.14e-05	11.3044	0.00032432				11.1649	1.13896e-05	11.3044	0.000324321
11.1736	1.1e-05	11.3132	0.00032295				11.1736	1.09934e-05	11.3132	0.000322948
11.1824	1.06e-05	11.322	0.00031833				11.1824	1.05973e-05	11.322	0.000318335
11.1912	1.17e-05	11.3308	0.00031419				11.1912	1.17329e-05	11.3308	0.000314189
11.2	1.23e-05	11.3395	0.0003071				11.2	1.23295e-05	11.3395	0.000307098
11.2087	1.29e-05	11.3483	0.00031167				11.2087	1.29262e-05	11.3483	0.000311672
11.2175	1.29e-05	11.3571	0.00031649				11.2175	1.28637e-05	11.3571	0.000316494
11.2263	1.28e-05	11.3659	0.00032365				11.2263	1.28013e-05	11.3659	0.000323652
11.235	1.1e-05	11.3746	0.00032775				11.235	1.10077e-05	11.3746	0.000327746
11.2438	5.81e-06	11.3834	0.00033244				11.2438	5.8141e-06	11.3834	0.000332443
11.2526	3.06e-06	11.3922	0.00033976				11.2526	3.06266e-06	11.3922	0.000339761
11.2614	3.11e-07	11.4009	0.00035247				11.2614	3.11215e-07	11.4009	0.000352473
11.2701	-6.43e-06	11.4097	0.00036115				11.2701	-6.43185e-06	11.4097	0.00036115
11.2789	-6.61e-06	11.4185	0.0003627				11.2789	-6.61089e-06	11.4185	0.000362699
11.2877	-6.79e-06	11.4273	0.00037434				11.2877	-6.78993e-06	11.4273	0.00037434
11.2964	-1.02e-05	11.436	0.00038455				11.2964	-1.02231e-05	11.436	0.000384554
11.3052	-1.65e-05	11.4448	0.00039267				11.3052	-1.6464e-05	11.4448	0.000392671
11.314	-2.2e-05	11.4536	0.00039508				11.314	-2.19683e-05	11.4536	0.00039508
11.3228	-2.11e-05	11.4623	0.00039866				11.3228	-2.10703e-05	11.4623	0.00039866
11.3315	-2.02e-05	11.4711	0.00040022				11.3315	-2.01723e-05	11.4711	0.000400224
11.3403	-1.17e-05	11.4799	0.00039967				11.3403	-1.17067e-05	11.4799	0.000399674
11.3491	-4.78e-06	11.4887	0.00039912				11.3491	-4.77644e-06	11.4887	0.000399124
11.3579	-1.08e-06	11.4974	0.00039646				11.3579	-1.08484e-06	11.4974	0.000396461
11.3666	2.33e-06	11.5062	0.00039515				11.3666	2.33326e-06	11.5062	0.000395154
11.3754	3.32e-06	11.515	0.00039344				11.3754	3.3221e-06	11.515	0.000393436
11.3842	3.1e-06	11.5237	0.00039257				11.3842	3.09633e-06	11.5237	0.000392571
11.3929	2.87e-06	11.5325	0.00039171				11.3929	2.87055e-06	11.5325	0.000391706
11.4017	1.07e-05	11.5413	0.00037739				11.4017	1.06779e-05	11.5413	0.000377387
11.4105	1.2e-05	11.5501	0.00037015				11.4105	1.19507e-05	11.5501	0.000370151
11.4193	1.32e-05	11.5588	0.00036482				11.4193	1.32235e-05	11.5588	0.000364824
11.428	1.49e-05	11.5676	0.00036365				11.428	1.49488e-05	11.5676	0.000363646
11.4368	1.53e-05	11.5764	0.00035959				11.4368	1.53466e-05	11.5764	0.000359586
11.4456	1.51e-05	11.5852	0.00035732				11.4456	1.50806e-05	11.5852	0.000357316
11.4543	1.48e-05	11.5939	0.00035898				11.4543	1.48145e-05	11.5939	0.000358983
11.4631	1.35e-05	11.6027	0.00035946				11.4631	1.35332e-05	11.6027	0.000359461
11.4719	1.69e-05	11.6115	0.00035388				11.4719	1.68743e-05	11.6115	0.000353875
11.4807	1.82e-05	11.6202	0.00034829				11.4807	1.81657e-05	11.6202	0.000348289
11.4894	1.84e-05	11.629	0.00034199				11.4894	1.84324e-05	11.629	0.000341992
11.4982	1.87e-05	11.6378	0.00033983				11.4982	1.86991e-05	11.6378	0.00033983
11.507	2.35e-05	11.6466	0.00033555				11.507	2.34743e-05	11.6466	0.000335546
11.5157	2.7e-05	11.6553	0.00032929				11.5157	2.69849e-05	11.6553	0.000329288
11.5245	2.76e-05	11.6641	0.00031757				11.5245	2.76215e-05	11.6641	0.000317571
11.5333	2.78e-05	11.6729	0.00030405				11.5333	2.78489e-05	11.6729	0.000304051
11.5421	2.81e-05	11.6816	0.00030233				11.5421	2.80763e-05	11.6816	0.000302326
11.5508	3.45e-05	11.6904	0.00029581				11.5508	3.45226e-05	11.6904	0.000295812
11.5596	3.74e-05	11.6992	0.0002893				11.5596	3.74073e-05	11.6992	0.000289297
11.5684	3.66e-05	11.708	0.00027549				11.5684	3.66271e-05	11.708	0.000275489
11.5772	3.58e-05	11.7167	0.00027084				11.5772	3.58469e-05	11.7167	0.000270836
11.5859	3.22e-05	11.7255	0.00027027				11.5859	3.22355e-05	11.7255	0.000270271
11.5947	3.15e-05	11.7343	0.00026971				11.5947	3.1461e-05	11.7343	0.000269705
11.6035	3.07e-05	11.743	0.00026781				11.6035	3.06865e-05	11.743	0.000267814
11.6122	3.31e-05	11.7518	0.00026397				11.6122	3.30563e-05	11.7518	0.000263969
11.621	3.4e-05	11.7606	0.00026102				11.621	3.40226e-05	11.7606	0.000261025
11.6298	3.5e-05	11.7694	0.00026465				11.6298	3.49888e-05	11.7694	0.000264649
11.6386	3.93e-05	11.7781	0.00026422				11.6386	3.93407e-05	11.7781	0.000264221
11.6473	4.29e-05	11.7869	0.00026379				11.6473	4.28596e-05	11.7869	0.000263794
11.6561	4.32e-05	11.7957	0.00026227				11.6561	4.3163e-05	11.7957	0.000262269
11.6649	4.35e-05	11.8045	0.00026155				11.6649	4.34664e-05	11.8045	0.000261548
11.6736	4.37e-05	11.8132	0.00027044				11.6736	4.37237e-05	11.8132	0.000270441
11.6824	4.26e-05	11.822	0.00027098				11.6824	4.26317e-05	11.822	0.000270978
11.6912	4.15e-05	11.8308	0.00027096				11.6912	4.15397e-05	11.8308	0.000270955
11.7	4.06e-05	11.8395	0.00027093				11.7	4.05711e-05	11.8395	0.000270933
11.7087	3.96e-05	11.8483	0.00026635				11.7087	3.96024e-05	11.8483	0.000266352
11.7175	3.82e-05	11.8571	0.0002699				11.7175	3.81625e-05	11.8571	0.000269904
11.7263	3.7e-05	11.8659	0.00027024				11.7263	3.69589e-05	11.8659	0.000270238
11.735	3.98e-05	11.8746	0.0002686				11.735	3.98422e-05	11.8746	0.000268602
11.7438	4.02e-05	11.8834	0.00026697				11.7438	4.02308e-05	11.8834	0.000266967
11.7526	3.72e-05	11.8922	0.00026882				11.7526	3.72488e-05	11.8922	0.000268819
11.7614	3.43e-05	11.9009	0.00026781				11.7614	3.42669e-05	11.9009	0.000267811
11.7701	2.72e-05	11.9097	0.0002668				11.7701	2.71608e-05	11.9097	0.000266804
11.7789	2.71e-05	11.9185	0.00026151				11.7789	2.70864e-05	11.9185	0.000261514
11.7877	2.7e-05	11.9273	0.00025627				11.7877	2.70119e-05	11.9273	0.00025627
11.7965	2.52e-05	11.936	0.00025462				11.7965	2.52036e-05	11.936	0.000254616
11.8052	2.64e-05	11.9448	0.0002554				11.8052	2.63823e-05	11.9448	0.000255395
11.814	2.7e-05	11.9536	0.00025466				11.814	2.69559e-05	11.9536	0.000254658
11.8228	2.72e-05	11.9623	0.00025392				11.8228	2.72269e-05	11.9623	0.000253921
11.8315	2.7e-05	11.9711	0.0002447				11.8315	2.70156e-05	11.9711	0.000244702
11.8403	2.68e-05	11.9799	0.00024383				11.8403	2.68042e-05	11.9799	0.000243825
11.8491	3.12e-05	11.9887	0.00023974				11.8491	3.11885e-05	11.9887	0.000239736
11.8579	3.56e-05	11.9974	0.00023853				11.8579	3.55728e-05	11.9974	0.000238533
11.8666	4e-05	12.0062	0.00023733				11.8666	4.00114e-05	12.0062	0.00023733
11.8754	4.45e-05	12.015	0.00023054				11.8754	4.44501e-05	12.015	0.000230539
11.8842	4.49e-05	12.0238	0.00023051				11.8842	4.4939e-05	12.0238	0.000230508
11.8929	4.63e-05	12.0325	0.00023505				11.8929	4.63301e-05	12.0325	0.000235055
11.9017	4.41e-05	12.0413	0.00023547				11.9017	4.40817e-05	12.0413	0.000235467
11.9105	4.18e-05	12.0501	0.00023844				11.9105	4.18334e-05	12.0501	0.000238444
11.9193	3.68e-05	12.0588	0.00024161				11.9193	3.68256e-05	12.0588	0.000241607
11.928	3.69e-05	12.0676	0.00025245				11.928	3.69423e-05	12.0676	0.000252453
11.9368	3.37e-05	12.0764	0.00025632				11.9368	3.36735e-05	12.0764	0.000256321
11.9456	2.92e-05	12.0852	0.00025663				11.9456	2.9215e-05	12.0852	0.000256629
11.9543	2.37e-05	12.0939	0.00025851				11.9543	2.37044e-05	12.0939	0.000258513
11.9631	1.35e-05	12.1027	0.00025914				11.9631	1.34507e-05	12.1027	0.00025914
11.9719	1.18e-05	12.1115	0.00025907				11.9719	1.17861e-05	12.1115	0.000259074
11.9807	1.77e-06	12.1202	0.00025901				11.9807	1.77003e-06	12.1202	0.000259008
11.9894	-1.77e-06	12.129	0.00025545				11.9894	-1.76562e-06	12.129	0.000255446
11.9982	-2.33e-06	12.1378	0.00025188				11.9982	-2.32513e-06	12.1378	0.000251884
12.007	-1.31e-06	12.1466	0.00024405				12.007	-1.30748e-06	12.1466	0.000244054
12.0158	-1.17e-06	12.1553	0.00023479				12.0158	-1.17166e-06	12.1553	0.000234785
12.0245	-3.09e-06	12.1641	0.00023317				12.0245	-3.09253e-06	12.1641	0.000233165
12.0333	-5.01e-06	12.1729	0.00023119				12.0333	-5.01341e-06	12.1729	0.000231193
12.0421	-9.23e-06	12.1816	0.00022239				12.0421	-9.23487e-06	12.1816	0.00022239
12.0508	-8.55e-06	12.1904	0.00021584				12.0508	-8.54822e-06	12.1904	0.000215844
12.0596	-9.24e-06	12.1992	0.00021782				12.0596	-9.24229e-06	12.1992	0.000217816
12.0684	-9.94e-06	12.208	0.00021857				12.0684	-9.93636e-06	12.208	0.000218568
12.0772	-9.66e-06	12.2167	0.00021648				12.0772	-9.65983e-06	12.2167	0.000216476
12.0859	-9.54e-06	12.2255	0.00021438				12.0859	-9.53996e-06	12.2255	0.000214384
12.0947	-9.42e-06	12.2343	0.00020974				12.0947	-9.42009e-06	12.2343	0.00020974
12.1035	-1.39e-06	12.2431	0.00020901				12.1035	-1.39264e-06	12.2431	0.000209006
12.1122	2.18e-06	12.2518	0.00020827				12.1122	2.18129e-06	12.2518	0.000208272
12.121	3.11e-06	12.2606	0.00020561				12.121	3.10637e-06	12.2606	0.000205608
12.1298	4.03e-06	12.2694	0.00020007				12.1298	4.03145e-06	12.2694	0.000200068
12.1386	1.17e-05	12.2781	0.00019213				12.1386	1.17481e-05	12.2781	0.000192133
12.1473	1.94e-05	12.2869	0.00019148				12.1473	1.9418e-05	12.2869	0.000191483
12.1561	2.36e-05	12.2957	0.00019083				12.1561	2.35581e-05	12.2957	0.000190834
12.1649	2.47e-05	12.3045	0.00017971				12.1649	2.46746e-05	12.3045	0.00017971
12.1736	2.58e-05	12.3132	0.00017567				12.1736	2.57911e-05	12.3132	0.000175671
12.1824	2.6e-05	12.322	0.0001743				12.1824	2.59646e-05	12.322	0.000174297
12.1912	2.59e-05	12.3308	0.0001713				12.1912	2.59355e-05	12.3308	0.000171296
12.2	2.59e-05	12.3395	0.0001683				12.2	2.59063e-05	12.3395	0.000168296
12.2087	2.59e-05	12.3483	0.00015791				12.2087	2.59303e-05	12.3483	0.000157907
12.2175	1.86e-05	12.3571	0.00015832				12.2175	1.85598e-05	12.3571	0.000158317
12.2263	1.45e-05	12.3659	0.00015836				12.2263	1.45213e-05	12.3659	0.000158359
12.2351	6.96e-06	12.3746	0.0001584				12.2351	6.95655e-06	12.3746	0.000158402
12.2438	4.28e-06	12.3834	0.0001553				12.2438	4.28483e-06	12.3834	0.000155301
12.2526	-4.37e-06	12.3922	0.00016501				12.2526	-4.37048e-06	12.3922	0.000165005
12.2614	-6.16e-06	12.4009	0.00016659				12.2614	-6.15623e-06	12.4009	0.000166587
12.2701	-1.05e-05	12.4097	0.00016396				12.2701	-1.04643e-05	12.4097	0.000163957
12.2789	-1.9e-05	12.4185	0.00016133				12.2789	-1.89646e-05	12.4185	0.000161328
12.2877	-7.31e-06	12.4273	0.00015388				12.2877	-7.30776e-06	12.4273	0.000153877
12.2965	-7.14e-06	12.436	0.00015012				12.2965	-7.13839e-06	12.436	0.000150116
12.3052	-7.32e-06	12.4448	0.000149				12.3052	-7.32282e-06	12.4448	0.000149002
12.314	-7.51e-06	12.4536	0.00014789				12.314	-7.50725e-06	12.4536	0.000147887
12.3228	-2.75e-06	12.4624	0.0001415				12.3228	-2.75112e-06	12.4624	0.000141501
12.3315	-1.44e-06	12.4711	0.00014247				12.3315	-1.43898e-06	12.4711	0.000142466
12.3403	-1.27e-07	12.4799	0.00014272				12.3403	-1.26842e-07	12.4799	0.000142724
12.3491	1.31e-06	12.4887	0.00013962				12.3491	1.31451e-06	12.4887	0.000139621
12.3579	2.83e-06	12.4974	0.00013652				12.3579	2.82796e-06	12.4974	0.000136517
12.3666	4.73e-06	12.5062	0.000136				12.3666	4.72946e-06	12.5062	0.000135998
12.3754	6.74e-06	12.515	0.00013548				12.3754	6.73909e-06	12.515	0.000135479
12.3842	8.93e-06	12.5238	0.00013296				12.3842	8.93369e-06	12.5238	0.000132958
12.3929	8.29e-06	12.5325	0.00013264				12.3929	8.29405e-06	12.5325	0.000132638
12.4017	7.65e-06	12.5413	0.00011811				12.4017	7.65441e-06	12.5413	0.000118112
12.4105	1.98e-05	12.5501	0.0001097				12.4105	1.9832e-05	12.5501	0.000109702
12.4193	2.08e-05	12.5588	0.00011139				12.4193	2.08361e-05	12.5588	0.00011139
12.428	2.06e-05	12.5676	0.0001112				12.428	2.06126e-05	12.5676	0.000111199
12.4368	2.04e-05	12.5764	0.00011101				12.4368	2.03892e-05	12.5764	0.000111007
12.4456	1.89e-05	12.5852	0.00010243				12.4456	1.89382e-05	12.5852	0.000102435
12.4544	2.63e-05	12.5939	0.00010364				12.4544	2.62712e-05	12.5939	0.000103637
12.4631	2.65e-05	12.6027	0.00010714				12.4631	2.65074e-05	12.6027	0.000107139
12.4719	2.67e-05	12.6115	0.00011064				12.4719	2.67436e-05	12.6115	0.000110641
12.4807	2.84e-05	12.6202	0.0001123				12.4807	2.84107e-05	12.6202	0.000112301
12.4894	2.98e-05	12.629	0.00011553				12.4894	2.97688e-05	12.629	0.000115531
12.4982	3.07e-05	12.6378	0.00012288				12.4982	3.0705e-05	12.6378	0.000122876
12.507	3.12e-05	12.6466	0.00013839				12.507	3.11761e-05	12.6466	0.000138391
12.5158	3.14e-05	12.6553	0.00014912				12.5158	3.14148e-05	12.6553	0.00014912
12.5245	3.17e-05	12.6641	0.00015726				12.5245	3.16535e-05	12.6641	0.000157263
12.5333	3.53e-05	12.6729	0.00016386				12.5333	3.53247e-05	12.6729	0.000163862
12.5421	3.84e-05	12.6817	0.00016786				12.5421	3.8359e-05	12.6817	0.000167856
12.5508	3.91e-05	12.6904	0.00017014				12.5508	3.91269e-05	12.6904	0.000170136
12.5596	3.88e-05	12.6992	0.00018156				12.5596	3.87615e-05	12.6992	0.000181562
12.5684	3.84e-05	12.708	0.00019209				12.5684	3.8396e-05	12.708	0.000192092
12.5772	4.42e-05	12.7167	0.00020065				12.5772	4.42424e-05	12.7167	0.000200653
12.5859	4.7e-05	12.7255	0.00021303				12.5859	4.69821e-05	12.7255	0.000213027
12.5947	4.97e-05	12.7343	0.00022521				12.5947	4.97218e-05	12.7343	0.000225213
12.6035	5.28e-05	12.7431	0.00023114				12.6035	5.2756e-05	12.7431	0.000231141
12.6122	5.58e-05	12.7518	0.00024203				12.6122	5.57903e-05	12.7518	0.000242031
12.621	6.16e-05	12.7606	0.00024499				12.621	6.1646e-05	12.7606	0.000244986
12.6298	6.19e-05	12.7694	0.00024644				12.6298	6.1948e-05	12.7694	0.000246438
12.6386	6.01e-05	12.7781	0.00024714				12.6386	6.01342e-05	12.7781	0.00024714
12.6473	5.83e-05	12.7869	0.00024605				12.6473	5.83204e-05	12.7869	0.000246054
12.6561	5.31e-05	12.7957	0.00024497				12.6561	5.31378e-05	12.7957	0.000244968
12.6649	5.04e-05	12.8045	0.00024263				12.6649	5.04354e-05	12.8045	0.000242633
12.6737	4.35e-05	12.8132	0.00023186				12.6737	4.34937e-05	12.8132	0.000231858
12.6824	4.03e-05	12.822	0.00022421				12.6824	4.02763e-05	12.822	0.000224209
12.6912	3.71e-05	12.8308	0.00022063				12.6912	3.7059e-05	12.8308	0.000220626
12.7	2.88e-05	12.8395	0.00022007				12.7	2.88211e-05	12.8395	0.000220072
12.7087	2.07e-05	12.8483	0.00021715				12.7087	2.06549e-05	12.8483	0.000217148
12.7175	1.25e-05	12.8571	0.00020839				12.7175	1.24887e-05	12.8571	0.000208394
12.7263	8.02e-06	12.8659	0.00020663				12.7263	8.01634e-06	12.8659	0.000206634
12.7351	2.61e-06	12.8746	0.00020598				12.7351	2.61306e-06	12.8746	0.000205975
12.7438	-3.39e-07	12.8834	0.00020532				12.7438	-3.38985e-07	12.8834	0.000205317
12.7526	-2.11e-06	12.8922	0.00020347				12.7526	-2.10858e-06	12.8922	0.000203466
12.7614	-3.88e-06	12.901	0.00020365				12.7614	-3.87818e-06	12.901	0.000203646
12.7701	5.64e-06	12.9097	0.00020593				12.7701	5.63673e-06	12.9097	0.000205933
12.7789	1.07e-05	12.9185	0.00020589				12.7789	1.0747e-05	12.9185	0.000205888
12.7877	1.57e-05	12.9273	0.00020584				12.7877	1.57058e-05	12.9273	0.000205843
12.7965	2.25e-05	12.936	0.00020224				12.7965	2.24734e-05	12.936	0.000202243
12.8052	2.52e-05	12.9448	0.00020014				12.8052	2.52084e-05	12.9448	0.000200139
12.814	2.57e-05	12.9536	0.00018639				12.814	2.56837e-05	12.9536	0.000186386
12.8228	2.62e-05	12.9624	0.0001852				12.8228	2.61589e-05	12.9624	0.000185204
12.8315	2.79e-05	12.9711	0.00018402				12.8315	2.7869e-05	12.9711	0.000184022
12.8403	2.96e-05	12.9799	0.0001814				12.8403	2.95791e-05	12.9799	0.000181398
12.8491	2.9e-05	12.9887	0.00017576				12.8491	2.89829e-05	12.9887	0.000175761
12.8579	2.84e-05	12.9974	0.0001695				12.8579	2.83868e-05	12.9974	0.0001695
12.8666	2.38e-05	13.0062	0.00016848				12.8666	2.37559e-05	13.0062	0.000168484
12.8754	2.22e-05	13.015	0.0001646				12.8754	2.22187e-05	13.015	0.000164603
12.8842	2.07e-05	13.0238	0.00016072				12.8842	2.06815e-05	13.0238	0.000160723
12.893	1.73e-05	13.0325	0.00015791				12.893	1.73264e-05	13.0325	0.000157915
12.9017	8.48e-06	13.0413	0.00015698				12.9017	8.47807e-06	13.0413	0.000156982
12.9105	1.96e-06	13.0501	0.00015554				12.9105	1.96046e-06	13.0501	0.000155535
12.9193	-1.11e-06	13.0588	0.00015291				12.9193	-1.10955e-06	13.0588	0.000152911
12.928	-6.15e-06	13.0676	0.00015029				12.928	-6.14881e-06	13.0676	0.000150286
12.9368	-1.07e-05	13.0764	0.00014817				12.9368	-1.06782e-05	13.0764	0.000148166
12.9456	-1.52e-05	13.0852	0.00014758				12.9456	-1.52075e-05	13.0852	0.000147581
12.9544	-1.35e-05	13.0939	0.000147				12.9544	-1.35353e-05	13.0939	0.000146996
12.9631	-1.02e-05	13.1027	0.00014526				12.9631	-1.01598e-05	13.1027	0.000145259
12.9719	-6.78e-06	13.1115	0.00013595				12.9719	-6.78435e-06	13.1115	0.000135947
12.9807	-6.92e-06	13.1203	0.00013545				12.9807	-6.91532e-06	13.1203	0.00013545
12.9894	-7.05e-06	13.129	0.00013338				12.9894	-7.0463e-06	13.129	0.000133384
12.9982	-8.25e-06	13.1378	0.00013132				12.9982	-8.2522e-06	13.1378	0.000131318
13.007	-1.7e-05	13.1466	0.00012866				13.007	-1.69756e-05	13.1466	0.000128658
13.0158	-2.39e-05	13.1553	0.00011955				13.0158	-2.393e-05	13.1553	0.000119549
13.0245	-2.39e-05	13.1641	0.00011915				13.0245	-2.39433e-05	13.1641	0.000119155
13.0333	-2.4e-05	13.1729	0.00012818				13.0333	-2.39566e-05	13.1729	0.000128181
13.0421	-2.56e-05	13.1817	0.00013021				13.0421	-2.55598e-05	13.1817	0.000130209
13.0508	-3.06e-05	13.1904	0.00013122				13.0508	-3.06139e-05	13.1904	0.000131223
13.0596	-3.19e-05	13.1992	0.00013224				13.0596	-3.18911e-05	13.1992	0.000132238
13.0684	-3.52e-05	13.208	0.00013458				13.0684	-3.52102e-05	13.208	0.000134581
13.0772	-3.8e-05	13.2167	0.00013553				13.0772	-3.80219e-05	13.2167	0.000135526
13.0859	-3.21e-05	13.2255	0.00013647				13.0859	-3.20714e-05	13.2255	0.000136472
13.0947	-3.18e-05	13.2343	0.00013592				13.0947	-3.18424e-05	13.2343	0.000135919
13.1035	-3.15e-05	13.2431	0.00013537				13.1035	-3.15016e-05	13.2431	0.000135367
13.1123	-3.15e-05	13.2518	0.00013301				13.1123	-3.15095e-05	13.2518	0.000133014
13.121	-3.15e-05	13.2606	0.00012969				13.121	-3.15175e-05	13.2606	0.000129686
13.1298	-3.17e-05	13.2694	0.00011957				13.1298	-3.16819e-05	13.2694	0.000119572
13.1386	-3.18e-05	13.2781	0.00010863				13.1386	-3.18463e-05	13.2781	0.000108631
13.1473	-3.62e-05	13.2869	9.81e-05				13.1473	-3.62085e-05	13.2869	9.80667e-05
13.1561	-4.06e-05	13.2957	9.77e-05				13.1561	-4.05707e-05	13.2957	9.77397e-05
13.1649	-4.09e-05	13.3045	9.74e-05				13.1649	-4.08568e-05	13.3045	9.74126e-05
13.1737	-4.11e-05	13.3132	9.05e-05				13.1737	-4.11428e-05	13.3132	9.05036e-05
13.1824	-4.24e-05	13.322	8.54e-05				13.1824	-4.23645e-05	13.322	8.53875e-05
13.1912	-4.48e-05	13.3308	7.39e-05				13.1912	-4.48328e-05	13.3308	7.39462e-05
13.2	-4.73e-05	13.3396	5.43e-05				13.2	-4.73012e-05	13.3396	5.42819e-05
13.2087	-4.86e-05	13.3483	4.17e-05				13.2087	-4.86022e-05	13.3483	4.17026e-05
13.2175	-4.95e-05	13.3571	3.65e-05				13.2175	-4.94787e-05	13.3571	3.65165e-05
13.2263	-5.23e-05	13.3659	3.69e-05				13.2263	-5.23455e-05	13.3659	3.68556e-05
13.2351	-6.16e-05	13.3746	3.96e-05				13.2351	-6.16094e-05	13.3746	3.96475e-05
13.2438	-8.58e-05	13.3834	4.67e-05				13.2438	-8.57624e-05	13.3834	4.6678e-05
13.2526	-8.78e-05	13.3922	4.66e-05				13.2526	-8.77565e-05	13.3922	4.65801e-05
13.2614	-9.63e-05	13.401	4.65e-05				13.2614	-9.62521e-05	13.401	4.64821e-05
13.2701	-0.000103709	13.4097	4.37e-05				13.2701	-0.000103709	13.4097	4.37334e-05
13.2789	-0.000105089	13.4185	3.86e-05				13.2789	-0.000105089	13.4185	3.86162e-05
13.2877	-0.000109292	13.4273	3.94e-05				13.2877	-0.000109292	13.4273	3.94141e-05
13.2965	-0.00010334	13.436	3.85e-05				13.2965	-0.00010334	13.436	3.84843e-05
13.3052	-0.000102916	13.4448	3.76e-05				13.3052	-0.000102916	13.4448	3.75545e-05
13.314	-0.000103868	13.4536	2.87e-05				13.314	-0.000103868	13.4536	2.86723e-05
13.3228	-0.000104819	13.4624	2.34e-05				13.3228	-0.000104819	13.4624	2.33899e-05
13.3316	-0.000102833	13.4711	1.88e-05				13.3316	-0.000102833	13.4711	1.87982e-05
13.3403	-9.75e-05	13.4799	1.36e-05				13.3403	-9.75153e-05	13.4799	1.36251e-05
13.3491	-9.01e-05	13.4887	8.03e-06				13.3491	-9.00569e-05	13.4887	8.03068e-06
13.3579	-8.84e-05	13.4974	6.02e-06				13.3579	-8.83506e-05	13.4974	6.01957e-06
13.3666	-8.66e-05	13.5062	1.18e-05				13.3666	-8.66443e-05	13.5062	1.17657e-05
13.3754	-8.5e-05	13.515	1.64e-05				13.3754	-8.49679e-05	13.515	1.63641e-05
13.3842	-8.33e-05	13.5238	3.04e-05				13.3842	-8.32915e-05	13.5238	3.04455e-05
13.393	-8.55e-05	13.5325	4.45e-05				13.393	-8.54792e-05	13.5325	4.44904e-05
13.4017	-8.77e-05	13.5413	4.72e-05				13.4017	-8.76668e-05	13.5413	4.72256e-05
13.4105	-9.65e-05	13.5501	5.23e-05				13.4105	-9.64833e-05	13.5501	5.23318e-05
13.4193	-9.66e-05	13.5589	5.81e-05				13.4193	-9.65879e-05	13.5589	5.80829e-05
13.428	-9.67e-05	13.5676	5.97e-05				13.428	-9.66925e-05	13.5676	5.96978e-05
13.4368	-9.72e-05	13.5764	6.04e-05				13.4368	-9.71502e-05	13.5764	6.03794e-05
13.4456	-0.000102362	13.5852	6.11e-05				13.4456	-0.000102362	13.5852	6.10609e-05
13.4544	-0.000114772	13.5939	6.86e-05				13.4544	-0.000114772	13.5939	6.85957e-05
13.4631	-0.000115144	13.6027	7.38e-05				13.4631	-0.000115144	13.6027	7.38288e-05
13.4719	-0.000122349	13.6115	7.71e-05				13.4719	-0.000122349	13.6115	7.71006e-05
13.4807	-0.000119732	13.6203	8.19e-05				13.4807	-0.000119732	13.6203	8.19103e-05
13.4894	-0.000115873	13.629	9.06e-05				13.4894	-0.000115873	13.629	9.05647e-05
13.4982	-0.00011457	13.6378	9.37e-05				13.4982	-0.00011457	13.6378	9.37069e-05
13.507	-0.00011351	13.6466	9.39e-05				13.507	-0.00011351	13.6466	9.39099e-05
13.5158	-0.00011245	13.6553	9.4e-05				13.5158	-0.00011245	13.6553	9.39765e-05
13.5245	-0.00010729	13.6641	9.23e-05				13.5245	-0.00010729	13.6641	9.23292e-05
13.5333	-0.000105062	13.6729	9.07e-05				13.5333	-0.000105062	13.6729	9.06819e-05
13.5421	-0.000103991	13.6817	8.76e-05				13.5421	-0.000103991	13.6817	8.76212e-05
13.5509	-0.000105093	13.6904	8e-05				13.5509	-0.000105093	13.6904	8.00224e-05
13.5596	-0.000106194	13.6992	7.06e-05				13.5596	-0.000106194	13.6992	7.06233e-05
13.5684	-0.00010743	13.708	6.17e-05				13.5684	-0.00010743	13.708	6.17375e-05
13.5772	-0.000120559	13.7167	4.8e-05				13.5772	-0.000120559	13.7167	4.80473e-05
13.5859	-0.000120792	13.7255	4.03e-05				13.5859	-0.000120792	13.7255	4.03251e-05
13.5947	-0.000121025	13.7343	3.06e-05				13.5947	-0.000121025	13.7343	3.05603e-05
13.6035	-0.000127457	13.7431	1.74e-05				13.6035	-0.000127457	13.7431	1.73822e-05
13.6123	-0.000127364	13.7518	1.1e-05				13.6123	-0.000127364	13.7518	1.10078e-05
13.621	-0.000136013	13.7606	9.83e-06				13.621	-0.000136013	13.7606	9.82806e-06
13.6298	-0.000136258	13.7694	8.65e-06				13.6298	-0.000136258	13.7694	8.64827e-06
13.6386	-0.000136504	13.7782	7.09e-06				13.6386	-0.000136504	13.7782	7.09229e-06
13.6473	-0.000132822	13.7869	7.06e-06				13.6473	-0.000132822	13.7869	7.06443e-06
13.6561	-0.000132142	13.7957	7.04e-06				13.6561	-0.000132142	13.7957	7.03657e-06
13.6649	-0.000131462	13.8045	5.51e-06				13.6649	-0.000131462	13.8045	5.5101e-06
13.6737	-0.000126783	13.8132	4.54e-06				13.6737	-0.000126783	13.8132	4.54095e-06
13.6824	-0.000125107	13.822	9.48e-06				13.6824	-0.000125107	13.822	9.47634e-06
13.6912	-0.000120475	13.8308	1.03e-05				13.6912	-0.000120475	13.8308	1.03343e-05
13.7	-0.000113883	13.8396	1.12e-05				13.7	-0.000113883	13.8396	1.11923e-05
13.7087	-0.000108906	13.8483	1.19e-05				13.7087	-0.000108906	13.8483	1.18805e-05
13.7175	-0.000106688	13.8571	2.92e-05				13.7175	-0.000106688	13.8571	2.92445e-05
13.7263	-0.00010447	13.8659	3.53e-05				13.7263	-0.00010447	13.8659	3.53049e-05
13.7351	-0.000103901	13.8746	3.56e-05				13.7351	-0.000103901	13.8746	3.56294e-05
13.7438	-0.000103632	13.8834	3.6e-05				13.7438	-0.000103632	13.8834	3.59539e-05
13.7526	-0.000103363	13.8922	4.21e-05				13.7526	-0.000103363	13.8922	4.20609e-05
13.7614	-0.000102961	13.901	5.01e-05				13.7614	-0.000102961	13.901	5.01409e-05
13.7702	-0.000104256	13.9097	5.16e-05				13.7702	-0.000104256	13.9097	5.16402e-05
13.7789	-0.000105552	13.9185	5.68e-05				13.7789	-0.000105552	13.9185	5.68305e-05
13.7877	-0.000108544	13.9273	6.07e-05				13.7877	-0.000108544	13.9273	6.07289e-05
13.7965	-0.000109497	13.936	6.2e-05				13.7965	-0.000109497	13.936	6.20435e-05
13.8052	-0.000113388	13.9448	6.11e-05				13.8052	-0.000113388	13.9448	6.11018e-05
13.814	-0.000113956	13.9536	6.02e-05				13.814	-0.000113956	13.9536	6.01601e-05
13.8228	-0.000115039	13.9624	5.94e-05				13.8228	-0.000115039	13.9624	5.93698e-05
13.8316	-0.000116122	13.9711	6.09e-05				13.8316	-0.000116122	13.9711	6.09058e-05
13.8403	-0.000118932	13.9799	5.95e-05				13.8403	-0.000118932	13.9799	5.94727e-05
13.8491	-0.000124661	13.9887	5.8e-05				13.8491	-0.000124661	13.9887	5.80397e-05
13.8579	-0.000124092	13.9975	5.29e-05				13.8579	-0.000124092	13.9975	5.29351e-05
13.8666	-0.000123855	14.0062	4.9e-05				13.8666	-0.000123855	14.0062	4.89827e-05
13.8754	-0.0001254	14.015	4.83e-05				13.8754	-0.0001254	14.015	4.82528e-05
13.8842	-0.000126946	14.0238	4.63e-05				13.8842	-0.000126946	14.0238	4.63048e-05
13.893	-0.000130273	14.0325	4.13e-05				13.893	-0.000130273	14.0325	4.13337e-05
13.9017	-0.000126324	14.0413	3.2e-05				13.9017	-0.000126324	14.0413	3.20321e-05
13.9105	-0.000124618	14.0501	2.35e-05				13.9105	-0.000124618	14.0501	2.35054e-05
13.9193	-0.000125235	14.0589	1.93e-05				13.9193	-0.000125235	14.0589	1.92781e-05
13.928	-0.000125851	14.0676	1.26e-05				13.928	-0.000125851	14.0676	1.25836e-05
13.9368	-0.000131025	14.0764	1.19e-05				13.9368	-0.000131025	14.0764	1.18795e-05
13.9456	-0.000133553	14.0852	1.8e-05				13.9456	-0.000133553	14.0852	1.80255e-05
13.9544	-0.000136082	14.0939	2.06e-05				13.9544	-0.000136082	14.0939	2.06342e-05
13.9631	-0.000137531	14.1027	2.16e-05				13.9631	-0.000137531	14.1027	2.15705e-05
13.9719	-0.00013898	14.1115	2.05e-05				13.9719	-0.00013898	14.1115	2.04864e-05
13.9807	-0.000142867	14.1203	1.94e-05				13.9807	-0.000142867	14.1203	1.94022e-05
13.9895	-0.000136751	14.129	1.3e-05				13.9895	-0.000136751	14.129	1.29651e-05
13.9982	-0.000130635	14.1378	7.94e-06				13.9982	-0.000130635	14.1378	7.94452e-06
14.007	-0.000128419	14.1466	4.67e-06				14.007	-0.000128419	14.1466	4.67106e-06
14.0158	-0.000126203	14.1553	-2.44e-06				14.0158	-0.000126203	14.1553	-2.44019e-06
14.0245	-0.000125132	14.1641	-9.75e-06				14.0245	-0.000125132	14.1641	-9.74798e-06
14.0333	-0.000117331	14.1729	-2.13e-05				14.0333	-0.000117331	14.1729	-2.13481e-05
14.0421	-0.000116498	14.1817	-2.72e-05				14.0421	-0.000116498	14.1817	-2.72059e-05
14.0509	-0.000117347	14.1904	-2.64e-05				14.0509	-0.000117347	14.1904	-2.64313e-05
14.0596	-0.000118196	14.1992	-2.76e-05				14.0596	-0.000118196	14.1992	-2.75912e-05
14.0684	-0.000117793	14.208	-2.88e-05				14.0684	-0.000117793	14.208	-2.87511e-05
14.0772	-0.000118252	14.2168	-2.47e-05				14.0772	-0.000118252	14.2168	-2.4695e-05
14.0859	-0.000118712	14.2255	-2.45e-05				14.0859	-0.000118712	14.2255	-2.45287e-05
14.0947	-0.000119467	14.2343	-2.49e-05				14.0947	-0.000119467	14.2343	-2.48929e-05
14.1035	-0.000120222	14.2431	-2.53e-05				14.1035	-0.000120222	14.2431	-2.52572e-05
14.1123	-0.000120775	14.2518	-2.61e-05				14.1123	-0.000120775	14.2518	-2.60817e-05
14.121	-0.000121328	14.2606	-2.28e-05				14.121	-0.000121328	14.2606	-2.28008e-05
14.1298	-0.000123499	14.2694	-2.17e-05				14.1298	-0.000123499	14.2694	-2.17e-05
14.1386	-0.000126684	14.2782	-2.16e-05				14.1386	-0.000126684	14.2782	-2.15744e-05
14.1473	-0.000133686	14.2869	-2.19e-05				14.1473	-0.000133686	14.2869	-2.19364e-05
14.1561	-0.000133761	14.2957	-2.23e-05				14.1561	-0.000133761	14.2957	-2.22983e-05
14.1649	-0.000134571	14.3045	-2.7e-05				14.1649	-0.000134571	14.3045	-2.70198e-05
14.1737	-0.000139493	14.3132	-2.15e-05				14.1737	-0.000139493	14.3132	-2.1507e-05
14.1824	-0.000144414	14.322	-1.52e-05				14.1824	-0.000144414	14.322	-1.51684e-05
14.1912	-0.000147064	14.3308	-1.02e-05				14.1912	-0.000147064	14.3308	-1.01815e-05
14.2	-0.000150029	14.3396	-7.73e-06				14.2	-0.000150029	14.3396	-7.73312e-06
14.2088	-0.000152993	14.3483	-5.28e-06				14.2088	-0.000152993	14.3483	-5.28477e-06
14.2175	-0.000155637	14.3571	-3.53e-06				14.2175	-0.000155637	14.3571	-3.52908e-06
14.2263	-0.000160087	14.3659	-3.16e-06				14.2263	-0.000160087	14.3659	-3.15648e-06
14.2351	-0.000161318	14.3746	-2.78e-06				14.2351	-0.000161318	14.3746	-2.78387e-06
14.2438	-0.000162549	14.3834	-3.02e-06				14.2438	-0.000162549	14.3834	-3.02483e-06
14.2526	-0.000166175	14.3922	-3.27e-06				14.2526	-0.000166175	14.3922	-3.26579e-06
14.2614	-0.000166425	14.401	-4.5e-06				14.2614	-0.000166425	14.401	-4.4981e-06
14.2702	-0.000166675	14.4097	-3.29e-06				14.2702	-0.000166675	14.4097	-3.2907e-06
14.2789	-0.000167376	14.4185	3.36e-06				14.2789	-0.000167376	14.4185	3.35934e-06
14.2877	-0.00016957	14.4273	1.24e-05				14.2877	-0.00016957	14.4273	1.23685e-05
14.2965	-0.000170023	14.4361	1.8e-05				14.2965	-0.000170023	14.4361	1.80318e-05
14.3052	-0.000170475	14.4448	2.16e-05				14.3052	-0.000170475	14.4448	2.15895e-05
14.314	-0.000181761	14.4536	2.46e-05				14.314	-0.000181761	14.4536	2.45646e-05
14.3228	-0.000185266	14.4624	2.46e-05				14.3228	-0.000185266	14.4624	2.45868e-05
14.3316	-0.000194107	14.4711	2.46e-05				14.3316	-0.000194107	14.4711	2.46091e-05
14.3403	-0.000194238	14.4799	2.54e-05				14.3403	-0.000194238	14.4799	2.54317e-05
14.3491	-0.000197076	14.4887	2.73e-05				14.3491	-0.000197076	14.4887	2.72558e-05
14.3579	-0.000201741	14.4975	2.8e-05				14.3579	-0.000201741	14.4975	2.79992e-05
14.3666	-0.000207927	14.5062	2.31e-05				14.3666	-0.000207927	14.5062	2.31025e-05
14.3754	-0.000214112	14.515	1.82e-05				14.3754	-0.000214112	14.515	1.82058e-05
14.3842	-0.000220726	14.5238	8.1e-06				14.3842	-0.000220726	14.5238	8.09984e-06
14.393	-0.000231318	14.5325	-6.89e-06				14.393	-0.000231318	14.5325	-6.88954e-06
14.4017	-0.000237287	14.5413	-1.62e-05				14.4017	-0.000237287	14.5413	-1.61773e-05
14.4105	-0.000238665	14.5501	-1.7e-05				14.4105	-0.000238665	14.5501	-1.70399e-05
14.4193	-0.000240044	14.5589	-2.13e-05				14.4193	-0.000240044	14.5589	-2.13382e-05
14.4281	-0.000244104	14.5676	-2.47e-05				14.4281	-0.000244104	14.5676	-2.47453e-05
14.4368	-0.000252808	14.5764	-3.48e-05				14.4368	-0.000252808	14.5764	-3.47967e-05
14.4456	-0.000253415	14.5852	-3.94e-05				14.4456	-0.000253415	14.5852	-3.93842e-05
14.4544	-0.000254022	14.5939	-4.01e-05				14.4544	-0.000254022	14.5939	-4.00679e-05
14.4631	-0.000264632	14.6027	-4.13e-05				14.4631	-0.000264632	14.6027	-4.13296e-05
14.4719	-0.00026517	14.6115	-3.54e-05				14.4719	-0.00026517	14.6115	-3.5385e-05
14.4807	-0.000276697	14.6203	-2.51e-05				14.4807	-0.000276697	14.6203	-2.50725e-05
14.4895	-0.000278794	14.629	-2.39e-05				14.4895	-0.000278794	14.629	-2.39187e-05
14.4982	-0.000283465	14.6378	-2.28e-05				14.4982	-0.000283465	14.6378	-2.27649e-05
14.507	-0.000285495	14.6466	-2.22e-05				14.507	-0.000285495	14.6466	-2.22376e-05
14.5158	-0.000287525	14.6554	-2.17e-05				14.5158	-0.000287525	14.6554	-2.17104e-05
14.5245	-0.000291716	14.6641	-2.14e-05				14.5245	-0.000291716	14.6641	-2.13871e-05
14.5333	-0.000288718	14.6729	-2.29e-05				14.5333	-0.000288718	14.6729	-2.28753e-05
14.5421	-0.000289138	14.6817	-2.44e-05				14.5421	-0.000289138	14.6817	-2.43636e-05
14.5509	-0.000289559	14.6904	-3.64e-05				14.5509	-0.000289559	14.6904	-3.636e-05
14.5596	-0.000290742	14.6992	-3.97e-05				14.5596	-0.000290742	14.6992	-3.97008e-05
14.5684	-0.000295297	14.708	-4.07e-05				14.5684	-0.000295297	14.708	-4.06645e-05
14.5772	-0.000292827	14.7168	-4.16e-05				14.5772	-0.000292827	14.7168	-4.16281e-05
14.5859	-0.000290357	14.7255	-5.32e-05				14.5859	-0.000290357	14.7255	-5.32363e-05
14.5947	-0.000289844	14.7343	-5.73e-05				14.5947	-0.000289844	14.7343	-5.73205e-05
14.6035	-0.000289331	14.7431	-5.5e-05				14.6035	-0.000289331	14.7431	-5.49955e-05
14.6123	-0.000283907	14.7518	-5.44e-05				14.6123	-0.000283907	14.7518	-5.44131e-05
14.621	-0.000278925	14.7606	-5.42e-05				14.621	-0.000278925	14.7606	-5.41863e-05
14.6298	-0.000277859	14.7694	-5.4e-05				14.6298	-0.000277859	14.7694	-5.39595e-05
14.6386	-0.000276742	14.7782	-4.61e-05				14.6386	-0.000276742	14.7782	-4.61364e-05
14.6474	-0.000275624	14.7869	-4.8e-05				14.6474	-0.000275624	14.7869	-4.79537e-05
14.6561	-0.000272247	14.7957	-4.98e-05				14.6561	-0.000272247	14.7957	-4.97711e-05
14.6649	-0.000270954	14.8045	-5.48e-05				14.6649	-0.000270954	14.8045	-5.47925e-05
14.6737	-0.000270311	14.8132	-5.77e-05				14.6737	-0.000270311	14.8132	-5.7742e-05
14.6824	-0.000269994	14.822	-5.92e-05				14.6824	-0.000269994	14.822	-5.91638e-05
14.6912	-0.000270623	14.8308	-6.27e-05				14.6912	-0.000270623	14.8308	-6.26666e-05
14.7	-0.000271253	14.8396	-6.47e-05				14.7	-0.000271253	14.8396	-6.46591e-05
14.7088	-0.00027743	14.8483	-6.8e-05				14.7088	-0.00027743	14.8483	-6.80168e-05
14.7175	-0.000279445	14.8571	-6.98e-05				14.7175	-0.000279445	14.8571	-6.97848e-05
14.7263	-0.000280732	14.8659	-7.18e-05				14.7263	-0.000280732	14.8659	-7.17849e-05
14.7351	-0.000288537	14.8747	-7.21e-05				14.7351	-0.000288537	14.8747	-7.20547e-05
14.7438	-0.000286959	14.8834	-7.23e-05				14.7438	-0.000286959	14.8834	-7.23246e-05
14.7526	-0.000285381	14.8922	-7.71e-05				14.7526	-0.000285381	14.8922	-7.70774e-05
14.7614	-0.000274115	14.901	-7.06e-05				14.7614	-0.000274115	14.901	-7.06444e-05
14.7702	-0.000268502	14.9097	-7.05e-05				14.7702	-0.000268502	14.9097	-7.0535e-05
14.7789	-0.000263864	14.9185	-7.12e-05				14.7789	-0.000263864	14.9185	-7.12207e-05
14.7877	-0.000257015	14.9273	-7.19e-05				14.7877	-0.000257015	14.9273	-7.19064e-05
14.7965	-0.000250166	14.9361	-7.09e-05				14.7965	-0.000250166	14.9361	-7.08527e-05
14.8052	-0.000247631	14.9448	-6.86e-05				14.8052	-0.000247631	14.9448	-6.85891e-05
14.814	-0.00024367	14.9536	-6.63e-05				14.814	-0.00024367	14.9536	-6.62809e-05
14.8228	-0.000239545	14.9624	-6.04e-05				14.8228	-0.000239545	14.9624	-6.04307e-05
14.8316	-0.000237885	14.9711	-5.11e-05				14.8316	-0.000237885	14.9711	-5.11131e-05
14.8403	-0.000237811	14.9799	-5.08e-05				14.8403	-0.000237811	14.9799	-5.0803e-05
14.8491	-0.000237737	14.9887	-4.99e-05				14.8491	-0.000237737	14.9887	-4.99057e-05
14.8579	-0.000248591	14.9975	-4.12e-05				14.8579	-0.000248591	14.9975	-4.11777e-05
14.8667	-0.000251765	15.0062	-3.87e-05				14.8667	-0.000251765	15.0062	-3.87499e-05
14.8754	-0.000254966	15.015	-3.81e-05				14.8754	-0.000254966	15.015	-3.81221e-05
14.8842	-0.000258168	15.0238	-3.75e-05				14.8842	-0.000258168	15.0238	-3.74943e-05
14.893	-0.00026136	15.0325	-3.51e-05				14.893	-0.00026136	15.0325	-3.50505e-05
14.9017	-0.000271397	15.0413	-3.47e-05				14.9017	-0.000271397	15.0413	-3.46614e-05
14.9105	-0.000269377	15.0501	-3.11e-05				14.9105	-0.000269377	15.0501	-3.11175e-05
14.9193	-0.000268979	15.0589	-2.94e-05				14.9193	-0.000268979	15.0589	-2.94439e-05
14.9281	-0.000269324	15.0676	-2.78e-05				14.9281	-0.000269324	15.0676	-2.77703e-05
14.9368	-0.000269669	15.0764	-2.54e-05				14.9368	-0.000269669	15.0764	-2.537e-05
14.9456	-0.000270758	15.0852	-1.97e-05				14.9456	-0.000270758	15.0852	-1.97093e-05
14.9544	-0.000270192	15.094	-1.89e-05				14.9544	-0.000270192	15.094	-1.89268e-05
14.9631	-0.000269627	15.1027	-1.9e-05				14.9631	-0.000269627	15.1027	-1.9032e-05
14.9719	-0.00026624	15.1115	-1.91e-05				14.9719	-0.00026624	15.1115	-1.91371e-05
14.9807	-0.000264795	15.1203	-2.01e-05				14.9807	-0.000264795	15.1203	-2.013e-05
14.9895	-0.000265143	15.129	-2.37e-05				14.9895	-0.000265143	15.129	-2.37194e-05
14.9982	-0.000265491	15.1378	-1.88e-05				14.9982	-0.000265491	15.1378	-1.88055e-05
15.007	-0.000267633	15.1466	-1.08e-05				15.007	-0.000267633	15.1466	-1.08037e-05
15.0158	-0.00026219	15.1554	-6.3e-06				15.0158	-0.00026219	15.1554	-6.29949e-06
15.0245	-0.000261758	15.1641	-2.11e-06				15.0245	-0.000261758	15.1641	-2.11345e-06
15.0333	-0.000256426	15.1729	2.46e-06				15.0333	-0.000256426	15.1729	2.45537e-06
15.0421	-0.000255847	15.1817	1.8e-06				15.0421	-0.000255847	15.1817	1.79626e-06
15.0509	-0.000255269	15.1904	1.14e-06				15.0509	-0.000255269	15.1904	1.13714e-06
15.0596	-0.000252836	15.1992	-9.59e-07				15.0596	-0.000252836	15.1992	-9.58911e-07
15.0684	-0.000252019	15.208	-2.44e-06				15.0684	-0.000252019	15.208	-2.43787e-06
15.0772	-0.000251201	15.2168	-6.17e-06				15.0772	-0.000251201	15.2168	-6.16752e-06
15.086	-0.000248969	15.2255	-1.03e-05				15.086	-0.000248969	15.2255	-1.02977e-05
15.0947	-0.000246462	15.2343	-1.44e-05				15.0947	-0.000246462	15.2343	-1.44278e-05
15.1035	-0.000246141	15.2431	-2.04e-05				15.1035	-0.000246141	15.2431	-2.03875e-05
15.1123	-0.00024582	15.2518	-1.68e-05				15.1123	-0.00024582	15.2518	-1.67662e-05
15.121	-0.000245644	15.2606	-1.71e-05				15.121	-0.000245644	15.2606	-1.71318e-05
15.1298	-0.000245469	15.2694	-1.75e-05				15.1298	-0.000245469	15.2694	-1.74974e-05
15.1386	-0.000238872	15.2782	-1.84e-05				15.1386	-0.000238872	15.2782	-1.84439e-05
15.1474	-0.000237944	15.2869	-2.6e-05				15.1474	-0.000237944	15.2869	-2.60459e-05
15.1561	-0.000237016	15.2957	-3.37e-05				15.1561	-0.000237016	15.2957	-3.36985e-05
15.1649	-0.000234242	15.3045	-3.66e-05				15.1649	-0.000234242	15.3045	-3.66152e-05
15.1737	-0.000231469	15.3133	-3.95e-05				15.1737	-0.000231469	15.3133	-3.9532e-05
15.1824	-0.000217789	15.322	-4.96e-05				15.1824	-0.000217789	15.322	-4.95566e-05
15.1912	-0.000217581	15.3308	-5.48e-05				15.1912	-0.000217581	15.3308	-5.47731e-05
15.2	-0.000218963	15.3396	-5.86e-05				15.2	-0.000218963	15.3396	-5.85942e-05
15.2088	-0.000220346	15.3483	-6.14e-05				15.2088	-0.000220346	15.3483	-6.14015e-05
15.2175	-0.000223319	15.3571	-6.42e-05				15.2175	-0.000223319	15.3571	-6.42087e-05
15.2263	-0.000228147	15.3659	-7.31e-05				15.2263	-0.000228147	15.3659	-7.30983e-05
15.2351	-0.000238538	15.3747	-8.04e-05				15.2351	-0.000238538	15.3747	-8.04334e-05
15.2438	-0.000239187	15.3834	-8.26e-05				15.2438	-0.000239187	15.3834	-8.25614e-05
15.2526	-0.000239837	15.3922	-8.51e-05				15.2526	-0.000239837	15.3922	-8.51465e-05
15.2614	-0.000242548	15.401	-8.77e-05				15.2614	-0.000242548	15.401	-8.77317e-05
15.2702	-0.000246096	15.4097	-9.72e-05				15.2702	-0.000246096	15.4097	-9.71563e-05
15.2789	-0.000257722	15.4185	-0.0001005				15.2789	-0.000257722	15.4185	-0.000100452
15.2877	-0.000258399	15.4273	-0.0001041				15.2877	-0.000258399	15.4273	-0.000104139
15.2965	-0.000259076	15.4361	-0.00011				15.2965	-0.000259076	15.4361	-0.000109967
15.3053	-0.000259305	15.4448	-0.0001173				15.3053	-0.000259305	15.4448	-0.000117282
15.314	-0.000259535	15.4536	-0.0001191				15.314	-0.000259535	15.4536	-0.000119113
15.3228	-0.000261718	15.4624	-0.0001209				15.3228	-0.000261718	15.4624	-0.000120945
15.3316	-0.000257814	15.4711	-0.0001259				15.3316	-0.000257814	15.4711	-0.000125885
15.3403	-0.000257984	15.4799	-0.000126				15.3403	-0.000257984	15.4799	-0.000126022
15.3491	-0.000258153	15.4887	-0.0001293				15.3491	-0.000258153	15.4887	-0.000129313
15.3579	-0.000259433	15.4975	-0.0001253				15.3579	-0.000259433	15.4975	-0.000125341
15.3667	-0.000261531	15.5062	-0.0001192				15.3667	-0.000261531	15.5062	-0.000119218
15.3754	-0.000263629	15.515	-0.0001191				15.3754	-0.000263629	15.515	-0.000119087
15.3842	-0.00026922	15.5238	-0.0001189				15.3842	-0.00026922	15.5238	-0.000118907
15.393	-0.000266478	15.5326	-0.0001187				15.393	-0.000266478	15.5326	-0.000118727
15.4017	-0.000265837	15.5413	-0.0001179				15.4017	-0.000265837	15.5413	-0.000117896
15.4105	-0.000266246	15.5501	-0.0001148				15.4105	-0.000266246	15.5501	-0.00011484
15.4193	-0.000266655	15.5589	-0.0001141				15.4193	-0.000266655	15.5589	-0.000114129
15.4281	-0.000271026	15.5676	-0.0001155				15.4281	-0.000271026	15.5676	-0.000115482
15.4368	-0.000266279	15.5764	-0.0001168				15.4368	-0.000266279	15.5764	-0.000116835
15.4456	-0.000261532	15.5852	-0.0001175				15.4456	-0.000261532	15.5852	-0.000117497
15.4544	-0.000249535	15.594	-0.0001182				15.4544	-0.000249535	15.594	-0.000118159
15.4631	-0.000247541	15.6027	-0.0001199				15.4631	-0.000247541	15.6027	-0.000119928
15.4719	-0.000247472	15.6115	-0.0001204				15.4719	-0.000247472	15.6115	-0.000120396
15.4807	-0.000247403	15.6203	-0.0001214				15.4807	-0.000247403	15.6203	-0.000121398
15.4895	-0.000249258	15.629	-0.0001216				15.4895	-0.000249258	15.629	-0.000121614
15.4982	-0.000246151	15.6378	-0.0001263				15.4982	-0.000246151	15.6378	-0.000126271
15.507	-0.000242541	15.6466	-0.0001267				15.507	-0.000242541	15.6466	-0.000126741
15.5158	-0.000239757	15.6554	-0.0001297				15.5158	-0.000239757	15.6554	-0.000129677
15.5246	-0.000238455	15.6641	-0.0001313				15.5246	-0.000238455	15.6641	-0.000131338
15.5333	-0.000237153	15.6729	-0.0001317				15.5333	-0.000237153	15.6729	-0.000131707
15.5421	-0.000228296	15.6817	-0.0001323				15.5421	-0.000228296	15.6817	-0.000132325
15.5509	-0.000223373	15.6904	-0.0001326				15.5509	-0.000223373	15.6904	-0.000132558
15.5596	-0.000214726	15.6992	-0.0001367				15.5596	-0.000214726	15.6992	-0.000136657
15.5684	-0.000214436	15.708	-0.0001448				15.5684	-0.000214436	15.708	-0.000144813
15.5772	-0.000214146	15.7168	-0.000147				15.5772	-0.000214146	15.7168	-0.000147026
15.586	-0.000211532	15.7255	-0.0001428				15.586	-0.000211532	15.7255	-0.000142767
15.5947	-0.000209283	15.7343	-0.0001426				15.5947	-0.000209283	15.7343	-0.000142611
15.6035	-0.000198259	15.7431	-0.0001426				15.6035	-0.000198259	15.7431	-0.000142557
15.6123	-0.000195036	15.7519	-0.0001425				15.6123	-0.000195036	15.7519	-0.000142503
15.621	-0.000195259	15.7606	-0.0001395				15.621	-0.000195259	15.7606	-0.000139483
15.6298	-0.000195483	15.7694	-0.0001334				15.6298	-0.000195483	15.7694	-0.000133424
15.6386	-0.000196771	15.7782	-0.0001253				15.6386	-0.000196771	15.7782	-0.000125306
15.6474	-0.000197019	15.7869	-0.000125				15.6474	-0.000197019	15.7869	-0.000124989
15.6561	-0.000197267	15.7957	-0.0001209				15.6561	-0.000197267	15.7957	-0.000120888
15.6649	-0.000198172	15.8045	-0.0001087				15.6649	-0.000198172	15.8045	-0.000108719
15.6737	-0.00020141	15.8133	-9.2e-05				15.6737	-0.00020141	15.8133	-9.20079e-05
15.6824	-0.000201558	15.822	-8.49e-05				15.6824	-0.000201558	15.822	-8.49105e-05
15.6912	-0.000201659	15.8308	-8.2e-05				15.6912	-0.000201659	15.8308	-8.20067e-05
15.7	-0.00020176	15.8396	-7.57e-05				15.7	-0.00020176	15.8396	-7.57407e-05
15.7088	-0.000199842	15.8483	-7.02e-05				15.7088	-0.000199842	15.8483	-7.01715e-05
15.7175	-0.000197925	15.8571	-6.63e-05				15.7175	-0.000197925	15.8571	-6.62702e-05
15.7263	-0.000197359	15.8659	-6.6e-05				15.7263	-0.000197359	15.8659	-6.59727e-05
15.7351	-0.000197231	15.8747	-6.29e-05				15.7351	-0.000197231	15.8747	-6.29071e-05
15.7439	-0.000197102	15.8834	-6.19e-05				15.7439	-0.000197102	15.8834	-6.18679e-05
15.7526	-0.000196413	15.8922	-6.08e-05				15.7526	-0.000196413	15.8922	-6.08287e-05
15.7614	-0.000196268	15.901	-6.18e-05				15.7614	-0.000196268	15.901	-6.18349e-05
15.7702	-0.000196136	15.9097	-6.28e-05				15.7702	-0.000196136	15.9097	-6.2841e-05
15.7789	-0.000196003	15.9185	-6.7e-05				15.7789	-0.000196003	15.9185	-6.70056e-05
15.7877	-0.00018913	15.9273	-7.68e-05				15.7877	-0.00018913	15.9273	-7.67748e-05
15.7965	-0.00018677	15.9361	-7.57e-05				15.7965	-0.00018677	15.9361	-7.56796e-05
15.8053	-0.000184409	15.9448	-7.62e-05				15.8053	-0.000184409	15.9448	-7.62401e-05
15.814	-0.000183339	15.9536	-7.68e-05				15.814	-0.000183339	15.9536	-7.68006e-05
15.8228	-0.000182269	15.9624	-8.05e-05				15.8228	-0.000182269	15.9624	-8.0463e-05
15.8316	-0.000182649	15.9712	-8.09e-05				15.8316	-0.000182649	15.9712	-8.08894e-05
15.8403	-0.000183029	15.9799	-7.68e-05				15.8403	-0.000183029	15.9799	-7.68209e-05
15.8491	-0.000185235	15.9887	-7.39e-05				15.8491	-0.000185235	15.9887	-7.38657e-05
15.8579	-0.000188104	15.9975	-7.44e-05				15.8579	-0.000188104	15.9975	-7.44124e-05
15.8667	-0.000190974	16.0062	-7.5e-05				15.8667	-0.000190974	16.0062	-7.49591e-05
15.8754	-0.00019256	16.015	-7.75e-05				15.8754	-0.00019256	16.015	-7.75433e-05
15.8842	-0.000197661	16.0238	-8.02e-05				15.8842	-0.000197661	16.0238	-8.01952e-05
15.893	-0.000197352	16.0326	-8.17e-05				15.893	-0.000197352	16.0326	-8.16721e-05
15.9017	-0.000191986	16.0413	-8.15e-05				15.9017	-0.000191986	16.0413	-8.15176e-05
15.9105	-0.00018662	16.0501	-7.98e-05				15.9105	-0.00018662	16.0501	-7.97559e-05
15.9193	-0.000184249	16.0589	-7.95e-05				15.9193	-0.000184249	16.0589	-7.95342e-05
15.9281	-0.000184447	16.0676	-7.98e-05				15.9281	-0.000184447	16.0676	-7.97501e-05
15.9368	-0.000184645	16.0764	-8e-05				15.9368	-0.000184645	16.0764	-7.9966e-05
15.9456	-0.000185668	16.0852	-8.06e-05				15.9456	-0.000185668	16.0852	-8.06195e-05
15.9544	-0.000184045	16.094	-8.6e-05				15.9544	-0.000184045	16.094	-8.59726e-05
15.9632	-0.000183395	16.1027	-8.22e-05				15.9632	-0.000183395	16.1027	-8.22266e-05
15.9719	-0.000182746	16.1115	-8.1e-05				15.9719	-0.000182746	16.1115	-8.09666e-05
15.9807	-0.000175324	16.1203	-8.37e-05				15.9807	-0.000175324	16.1203	-8.37065e-05
15.9895	-0.000172042	16.129	-8.64e-05				15.9895	-0.000172042	16.129	-8.64465e-05
15.9982	-0.00016876	16.1378	-8.52e-05				15.9982	-0.00016876	16.1378	-8.52204e-05
16.007	-0.000166936	16.1466	-8.6e-05				16.007	-0.000166936	16.1466	-8.59692e-05
16.0158	-0.000166352	16.1554	-8.67e-05				16.0158	-0.000166352	16.1554	-8.67179e-05
16.0246	-0.000166389	16.1641	-9.15e-05				16.0246	-0.000166389	16.1641	-9.15038e-05
16.0333	-0.000166427	16.1729	-9.7e-05				16.0333	-0.000166427	16.1729	-9.70304e-05
16.0421	-0.000165953	16.1817	-8.97e-05				16.0421	-0.000165953	16.1817	-8.96755e-05
16.0509	-0.00016548	16.1905	-8.66e-05				16.0509	-0.00016548	16.1905	-8.65839e-05
16.0596	-0.000164594	16.1992	-8.17e-05				16.0596	-0.000164594	16.1992	-8.16613e-05
16.0684	-0.000162368	16.208	-7.76e-05				16.0684	-0.000162368	16.208	-7.75886e-05
16.0772	-0.000160143	16.2168	-7.58e-05				16.0772	-0.000160143	16.2168	-7.57564e-05
16.086	-0.000156604	16.2255	-7.24e-05				16.086	-0.000156604	16.2255	-7.24366e-05
16.0947	-0.000156374	16.2343	-6.54e-05				16.0947	-0.000156374	16.2343	-6.54401e-05
16.1035	-0.000156618	16.2431	-6.27e-05				16.1035	-0.000156618	16.2431	-6.27088e-05
16.1123	-0.000156863	16.2519	-6.14e-05				16.1123	-0.000156863	16.2519	-6.14144e-05
16.121	-0.000162324	16.2606	-6.14e-05				16.121	-0.000162324	16.2606	-6.14177e-05
16.1298	-0.000161395	16.2694	-6.14e-05				16.1298	-0.000161395	16.2694	-6.14211e-05
16.1386	-0.000160466	16.2782	-6.11e-05				16.1386	-0.000160466	16.2782	-6.11437e-05
16.1474	-0.000159824	16.2869	-6.16e-05				16.1474	-0.000159824	16.2869	-6.15876e-05
16.1561	-0.00015913	16.2957	-6.2e-05				16.1561	-0.00015913	16.2957	-6.20315e-05
16.1649	-0.000158466	16.3045	-5.89e-05				16.1649	-0.000158466	16.3045	-5.88689e-05
16.1737	-0.000157699	16.3133	-5.39e-05				16.1737	-0.000157699	16.3133	-5.38576e-05
16.1825	-0.000156932	16.322	-5.04e-05				16.1825	-0.000156932	16.322	-5.04053e-05
16.1912	-0.000149139	16.3308	-4.97e-05				16.1912	-0.000149139	16.3308	-4.97323e-05
16.2	-0.000146564	16.3396	-5.05e-05				16.2	-0.000146564	16.3396	-5.04756e-05
16.2088	-0.000144727	16.3483	-5.12e-05				16.2088	-0.000144727	16.3483	-5.12188e-05
16.2175	-0.000145305	16.3571	-5.23e-05				16.2175	-0.000145305	16.3571	-5.22774e-05
16.2263	-0.000145884	16.3659	-4.78e-05				16.2263	-0.000145884	16.3659	-4.78313e-05
16.2351	-0.000146639	16.3747	-4.6e-05				16.2351	-0.000146639	16.3747	-4.60353e-05
16.2439	-0.000147394	16.3834	-4.34e-05				16.2439	-0.000147394	16.3834	-4.33884e-05
16.2526	-0.000149145	16.3922	-3.93e-05				16.2526	-0.000149145	16.3922	-3.93358e-05
16.2614	-0.000157309	16.401	-3.75e-05				16.2614	-0.000157309	16.401	-3.74738e-05
16.2702	-0.000163603	16.4098	-3.56e-05				16.2702	-0.000163603	16.4098	-3.56117e-05
16.2789	-0.000164497	16.4185	-3.13e-05				16.2789	-0.000164497	16.4185	-3.13151e-05
16.2877	-0.000165391	16.4273	-2.7e-05				16.2877	-0.000165391	16.4273	-2.70185e-05
16.2965	-0.000161802	16.4361	-2.11e-05				16.2965	-0.000161802	16.4361	-2.11274e-05
16.3053	-0.000158213	16.4448	-1.47e-05				16.3053	-0.000158213	16.4448	-1.465e-05
16.314	-0.000156789	16.4536	-1.16e-05				16.314	-0.000156789	16.4536	-1.15853e-05
16.3228	-0.000153081	16.4624	-1.29e-05				16.3228	-0.000153081	16.4624	-1.29226e-05
16.3316	-0.00015594	16.4712	-1.43e-05				16.3316	-0.00015594	16.4712	-1.426e-05
16.3403	-0.000158799	16.4799	-1.4e-05				16.3403	-0.000158799	16.4799	-1.39967e-05
16.3491	-0.000165904	16.4887	-1.49e-05				16.3491	-0.000165904	16.4887	-1.49114e-05
16.3579	-0.000165916	16.4975	-1.58e-05				16.3579	-0.000165916	16.4975	-1.58261e-05
16.3667	-0.000159736	16.5062	-1.81e-05				16.3667	-0.000159736	16.5062	-1.80695e-05
16.3754	-0.00015595	16.515	-2.04e-05				16.3754	-0.00015595	16.515	-2.04165e-05
16.3842	-0.000148142	16.5238	-1.96e-05				16.3842	-0.000148142	16.5238	-1.96191e-05
16.393	-0.000145251	16.5326	-1.71e-05				16.393	-0.000145251	16.5326	-1.70877e-05
16.4018	-0.000133048	16.5413	-1.41e-05				16.4018	-0.000133048	16.5413	-1.40617e-05
16.4105	-0.000130705	16.5501	-1.3e-05				16.4105	-0.000130705	16.5501	-1.3041e-05
16.4193	-0.000126617	16.5589	-1.2e-05				16.4193	-0.000126617	16.5589	-1.20204e-05
16.4281	-0.000122529	16.5676	-4.44e-06				16.4281	-0.000122529	16.5676	-4.44062e-06
16.4368	-0.000122802	16.5764	-1.22e-06				16.4368	-0.000122802	16.5764	-1.2155e-06
16.4456	-0.000123075	16.5852	2.56e-07				16.4456	-0.000123075	16.5852	2.56012e-07
16.4544	-0.000123927	16.594	8.57e-07				16.4544	-0.000123927	16.594	8.57115e-07
16.4632	-0.000120858	16.6027	1.46e-06				16.4632	-0.000120858	16.6027	1.45822e-06
16.4719	-0.000119903	16.6115	4.23e-06				16.4719	-0.000119903	16.6115	4.23047e-06
16.4807	-0.000119997	16.6203	5.06e-06				16.4807	-0.000119997	16.6203	5.06478e-06
16.4895	-0.00012009	16.6291	5.26e-06				16.4895	-0.00012009	16.6291	5.26301e-06
16.4982	-0.000125188	16.6378	4.89e-06				16.4982	-0.000125188	16.6378	4.89264e-06
16.507	-0.000127311	16.6466	4.52e-06				16.507	-0.000127311	16.6466	4.52228e-06
16.5158	-0.000129435	16.6554	3.36e-06				16.5158	-0.000129435	16.6554	3.36238e-06
16.5246	-0.000127815	16.6641	2.22e-06				16.5246	-0.000127815	16.6641	2.21929e-06
16.5333	-0.000127708	16.6729	6.25e-07				16.5333	-0.000127708	16.6729	6.25299e-07
16.5421	-0.000127601	16.6817	1.1e-05				16.5421	-0.000127601	16.6817	1.1023e-05
16.5509	-0.000132226	16.6905	1.39e-05				16.5509	-0.000132226	16.6905	1.38631e-05
16.5596	-0.000151694	16.6992	1.89e-05				16.5596	-0.000151694	16.6992	1.88621e-05
16.5684	-0.000156131	16.708	1.94e-05				16.5684	-0.000156131	16.708	1.94308e-05
16.5772	-0.000160246	16.7168	1.88e-05				16.5772	-0.000160246	16.7168	1.87519e-05
16.586	-0.000162247	16.7255	1.81e-05				16.586	-0.000162247	16.7255	1.80729e-05
16.5947	-0.000168296	16.7343	1.72e-05				16.5947	-0.000168296	16.7343	1.71662e-05
16.6035	-0.000171704	16.7431	1.55e-05				16.6035	-0.000171704	16.7431	1.55046e-05
16.6123	-0.000173823	16.7519	1.38e-05				16.6123	-0.000173823	16.7519	1.3843e-05
16.6211	-0.000175942	16.7606	1.29e-05				16.6211	-0.000175942	16.7606	1.28934e-05
16.6298	-0.000175852	16.7694	3.51e-06				16.6298	-0.000175852	16.7694	3.50867e-06
16.6386	-0.000175762	16.7782	-2.39e-06				16.6386	-0.000175762	16.7782	-2.38512e-06
16.6474	-0.000176693	16.7869	-2.27e-06				16.6474	-0.000176693	16.7869	-2.26534e-06
16.6561	-0.000177449	16.7957	-2.81e-06				16.6561	-0.000177449	16.7957	-2.8097e-06
16.6649	-0.000178205	16.8045	-3.35e-06				16.6649	-0.000178205	16.8045	-3.35406e-06
16.6737	-0.000172182	16.8133	-2.38e-06				16.6737	-0.000172182	16.8133	-2.3836e-06
16.6825	-0.000171369	16.822	1.88e-06				16.6825	-0.000171369	16.822	1.88431e-06
16.6912	-0.000167547	16.8308	4.11e-06				16.6912	-0.000167547	16.8308	4.10682e-06
16.7	-0.000166362	16.8396	4e-06				16.7	-0.000166362	16.8396	4.00117e-06
16.7088	-0.000165871	16.8484	3.9e-06				16.7088	-0.000165871	16.8484	3.89553e-06
16.7175	-0.000171018	16.8571	-9.4e-07				16.7175	-0.000171018	16.8571	-9.39543e-07
16.7263	-0.000176165	16.8659	-7.22e-09				16.7263	-0.000176165	16.8659	-7.2244e-09
16.7351	-0.000174726	16.8747	9.25e-07				16.7351	-0.000174726	16.8747	9.25094e-07
16.7439	-0.000173966	16.8834	3.18e-06				16.7439	-0.000173966	16.8834	3.17578e-06
16.7526	-0.000173996	16.8922	4.18e-06				16.7526	-0.000173996	16.8922	4.18119e-06
16.7614	-0.000174026	16.901	-1.11e-06				16.7614	-0.000174026	16.901	-1.10953e-06
16.7702	-0.000174846	16.9098	-6.4e-06				16.7702	-0.000174846	16.9098	-6.40025e-06
16.7789	-0.00017853	16.9185	-9.98e-06				16.7789	-0.00017853	16.9185	-9.98244e-06
16.7877	-0.000182213	16.9273	-8.08e-06				16.7877	-0.000182213	16.9273	-8.08245e-06
16.7965	-0.00018247	16.9361	-9.56e-06				16.7965	-0.00018247	16.9361	-9.55587e-06
16.8053	-0.000182727	16.9448	-1.1e-05				16.8053	-0.000182727	16.9448	-1.10293e-05
16.814	-0.000184347	16.9536	-1.41e-05				16.814	-0.000184347	16.9536	-1.41202e-05
16.8228	-0.000187216	16.9624	-1.21e-05				16.8228	-0.000187216	16.9624	-1.20819e-05
16.8316	-0.000190085	16.9712	-1.03e-05				16.8316	-0.000190085	16.9712	-1.02643e-05
16.8404	-0.000189796	16.9799	-8.45e-06				16.8404	-0.000189796	16.9799	-8.44671e-06
16.8491	-0.000189897	16.9887	-8.01e-06				16.8491	-0.000189897	16.9887	-8.00724e-06
16.8579	-0.000189998	16.9975	9.67e-07				16.8579	-0.000189998	16.9975	9.6694e-07
16.8667	-0.000188885	17.0062	9.41e-06				16.8667	-0.000188885	17.0062	9.41125e-06
16.8754	-0.000187771	17.015	1.36e-05				16.8754	-0.000187771	17.015	1.36487e-05
16.8842	-0.000187154	17.0238	1.47e-05				16.8842	-0.000187154	17.0238	1.4656e-05
16.893	-0.000186538	17.0326	1.99e-05				16.893	-0.000186538	17.0326	1.98821e-05
16.9018	-0.000184949	17.0413	2.66e-05				16.9018	-0.000184949	17.0413	2.66341e-05
16.9105	-0.000182303	17.0501	2.78e-05				16.9105	-0.000182303	17.0501	2.78313e-05
16.9193	-0.000183727	17.0589	2.71e-05				16.9193	-0.000183727	17.0589	2.7117e-05
16.9281	-0.000185151	17.0677	2.64e-05				16.9281	-0.000185151	17.0677	2.64027e-05
16.9368	-0.00018912	17.0764	2.35e-05				16.9368	-0.00018912	17.0764	2.35177e-05
16.9456	-0.000188903	17.0852	2.12e-05				16.9456	-0.000188903	17.0852	2.11802e-05
16.9544	-0.000188095	17.094	2.32e-05				16.9544	-0.000188095	17.094	2.31548e-05
16.9632	-0.000188421	17.1027	2.49e-05				16.9632	-0.000188421	17.1027	2.48662e-05
16.9719	-0.000188748	17.1115	2.48e-05				16.9719	-0.000188748	17.1115	2.4833e-05
16.9807	-0.000189892	17.1203	2.48e-05				16.9807	-0.000189892	17.1203	2.47998e-05
16.9895	-0.000184717	17.1291	2.43e-05				16.9895	-0.000184717	17.1291	2.42987e-05
16.9982	-0.000182829	17.1378	2.17e-05				16.9982	-0.000182829	17.1378	2.16514e-05
17.007	-0.000169431	17.1466	1.9e-05				17.007	-0.000169431	17.1466	1.90041e-05
17.0158	-0.000156657	17.1554	8.71e-06				17.0158	-0.000156657	17.1554	8.7141e-06
17.0246	-0.000152856	17.1641	7.16e-06				17.0246	-0.000152856	17.1641	7.15607e-06
17.0333	-0.000150111	17.1729	5.31e-06				17.0333	-0.000150111	17.1729	5.31311e-06
17.0421	-0.000147365	17.1817	1.56e-06				17.0421	-0.000147365	17.1817	1.56199e-06
17.0509	-0.000142815	17.1905	-1.83e-06				17.0509	-0.000142815	17.1905	-1.826e-06
17.0597	-0.000143562	17.1992	-3.41e-06				17.0597	-0.000143562	17.1992	-3.41388e-06
17.0684	-0.000144309	17.208	-5.43e-06				17.0684	-0.000144309	17.208	-5.42817e-06
17.0772	-0.000146029	17.2168	-1e-05				17.0772	-0.000146029	17.2168	-1.002e-05
17.086	-0.000150945	17.2255	-1.21e-05				17.086	-0.000150945	17.2255	-1.20945e-05
17.0947	-0.000153319	17.2343	-1.42e-05				17.0947	-0.000153319	17.2343	-1.4169e-05
17.1035	-0.000155693	17.2431	-2.1e-05				17.1035	-0.000155693	17.2431	-2.10021e-05
17.1123	-0.000154828	17.2519	-2.41e-05				17.1123	-0.000154828	17.2519	-2.40561e-05
17.1211	-0.00014618	17.2606	-2.69e-05				17.1211	-0.00014618	17.2606	-2.68966e-05
17.1298	-0.000144602	17.2694	-3.13e-05				17.1298	-0.000144602	17.2694	-3.1319e-05
17.1386	-0.000144281	17.2782	-4.09e-05				17.1386	-0.000144281	17.2782	-4.08779e-05
17.1474	-0.000143961	17.287	-4.48e-05				17.1474	-0.000143961	17.287	-4.47911e-05
17.1561	-0.000138748	17.2957	-4.33e-05				17.1561	-0.000138748	17.2957	-4.33111e-05
17.1649	-0.000133535	17.3045	-4.34e-05				17.1649	-0.000133535	17.3045	-4.3366e-05
17.1737	-0.000127247	17.3133	-4.34e-05				17.1737	-0.000127247	17.3133	-4.34208e-05
17.1825	-0.000120276	17.322	-4.37e-05				17.1825	-0.000120276	17.322	-4.36979e-05
17.1912	-0.000112962	17.3308	-3.5e-05				17.1912	-0.000112962	17.3308	-3.50163e-05
17.2	-9.61e-05	17.3396	-3.03e-05				17.2	-9.60981e-05	17.3396	-3.03275e-05
17.2088	-9.32e-05	17.3484	-2.72e-05				17.2088	-9.32389e-05	17.3484	-2.71625e-05
[truncated: 4,269 more rows]

## Sheet: Fig S4b
% TLR7+OVA+B cell / OVA+ B cell
TLR7-Alum	TLR7-NP
20	66.6667
18.75	61.0169
9.09091	75.7812
20.2658	79.5455

## Sheet: Fig S5
Fig.S5a: NP specific IgG ratio	TLR7-Alum			TLR7-NP
	wk2	wk3		wk2	wk3
	0.237541	0.909765		0.210373	1.41602
	0.290118	1.23361		0.300401	1.34623
	0.344447	1.15517		0.402502	0.94356
	0.180085	0.854669		0.501597	1.0298

## Sheet: Fig S6
Fig.S6a: ELISA IgG	H3 (HK68)				H3 (HK14)				H7 (SH13)
	TLR7-Alum	TLR7-NP			TLR7-Alum	TLR7-NP			TLR7-Alum	TLR7-NP
	227615	1.45211e+06			21617.9	83377.8			1	22136.5
	407792	676504			18651.3	31124.1			1	46249.9
	100213	331559			22311.9	97838.1			2349.08	47977.3
	123015	353670			509297	3.24289e+06			22005.6	120560
	138037	230460			272761	683036			24715.3	83123.7
	133176	1.58947e+06			60607.5	188097			1153.38	1
	190450	380775			60416.7	372940			552.617	8559.25
	331259	446027			126866	141514			5089.6	4268.17
	69718.8	332840			160685	1.56858e+06			6703.85	986.192
	109256	308084			289842	331804			1	50391.5
Fig.S6b: ELISA IgG	H1 (PR8)				H1 (NC99)				H5 (VN04)
	TLR7-Alum	TLR7-NP			TLR7-Alum	TLR7-NP			TLR7-Alum	TLR7-NP
	397723	2.13804e+06			14762.5	94459.4			1	6152.89
	254265	1.97241e+06			9044.89	214894			1	4968.42
	232672	782352			79918.4	161322			1	10820.6
	190848	3.96145e+06			21442.2	344355			1341.87	42197.4
	566122	1.94373e+06			10961.9	292318			2459.59	50813
	371892	1.03126e+06			27784.4	34278.4			1	5559.94
	283327	2.45016e+06			5936.92	65515.6			578.273	1266.53
	H3 (HK14)				Stem region
	TLR7-Alum	TLR7-NP			TLR7-Alum	TLR7-NP
	1	17966.6			40038.2	159821
	1	8413.94			2264.02	413609
	1	26119.9			96670.2	318159
	2639.01	351287			87894.9	1.04289e+06
	2842.78	112463			25919.6	711490
	1	17488.7			112658	64797
	698.429	6039.82			3212.04	112658

## Sheet: Fig S7
iChao1 index
TLR7-Alum	TLR7-NP
3039.11	14745.2
5358.66	18171.2
375.306	7636.24

## Sheet: Fig S8
Fig S8a: Neutralization
	TLR7-Alum	TLR7-NP
	99.3049	83.9625
	105.546	85.917
	85.4686	88.0864
	94.413	105.935
	106.457	98.9958
	87.7174	86.8531
	88.6795	89.9378
	112.264	81.262
	102.056	82.7436
		88.9292
Fig S8b stem Ab	TLR7-Alum	TLR7-NP
	1	2.6574e+06
	1.20001e+07	3.50316e+06
	1	1.65856e+06
	1.14397e+06	1.04432e+07
	4.49744e+06	3.57552e+06
	247365	302290
	1	4.4151e+07
	188271	4.9529e+06
	2.97107e+07	2.12271e+08
	440951	5.31507e+07
	2.29036e+06	7.48497e+06
	8.55059e+07	1.30753e+08
	1	3.5314e+07
		92971.3

## Sheet: Fig S9
Fig S9c.		Pre-GC	GC	Plasmablast
	NS	22.3	24.4	14.7
	RBD-NP	20.3	27.2	17.3
	RBD-NP+TLR7-NP	25.4	32.4	22.6
	TLR7-NP only	19.3	24.5	20.8

## Sheet: Fig S10
Fig S10a	ID	Sample	3h			24h					Fig S10b
	4	TLR7-Alum1	Sample	Cytokine	MFI fold	Sample	Cytokine	MFI fold			AST	Naive		TLR7-Alum				TLR7-NP
	5	TLR7-Alum2	5-3h	GROA	11.0364	4-24h	MIP1B	0.537671			Day1	47	99	67	94	93	68	90	71	74	78
	6	TLR7-Alum3	7-3h	GROA	7.44242	5-24h	MIP1B	0.877854			Day4	63	52	75	56	64	107	54	58	68	94
	7	TLR7-NP-1	4-3h	GROA	6.06667	6-24h	MIP1B	0.872146			Day7	144	67	61	69	117	132	92	90	81	63
	8	TLR7-NP-2	6-3h	GROA	5.65455	7-24h	MIP1B	1.00799
	9	TLR7-NP-3	8-3h	GROA	3.24848	8-24h	MIP1B	2.24886			ALT	Naive		TLR7-Alum				TLR7-NP
			9-3h	GROA	2.21212	9-24h	MIP1B	0.53653			Day1	27	34	34	52	52	39	43	44	36	40
			5-3h	IFNA	38.0563	4-24h	MCP1	4.06696			Day4	30	27	48	33	32	39	36	34	37	33
			4-3h	IFNA	28.7958	5-24h	MCP1	2.42188			Day7	38	25	34	43	56	52	39	47	39	24
			6-3h	IFNA	1.34507	6-24h	MCP1	3.0625
			7-3h	IFNA	1.26761	7-24h	MCP1	2.13839			ALP	Naive		TLR7-Alum				TLR7-NP
			9-3h	IFNA	0.950704	8-24h	MCP1	3.41741			Day1	163	187	209	140	125	182	172	149	198	154
			8-3h	IFNA	0.809859	9-24h	MCP1	1.25223			Day4	197	149	100	213	193	207	154	176	143	141
			5-3h	IL17A	8.14286	4-24h	IFNA	0.847222			Day7	130	147	119	130	113	171	122	146	112	155
			4-3h	IL17A	4.8961	5-24h	IFNA	0.840278
			6-3h	IL17A	1.80519	6-24h	IFNA	0.847222			BUN	Naive		TLR7-Alum				TLR7-NP
			9-3h	IL17A	1.06494	7-24h	IFNA	1.04861			Day1	24	20	27	26	26	26	23	24	18	20
			7-3h	IL17A	1.03896	8-24h	IFNA	0.958333			Day4	25	27	28	29	24	28	24	29	28	25
			8-3h	IL17A	0.909091	9-24h	IFNA	0.756944			Day7	25	25	30	26	27	27	27	22	27	20
			5-3h	IL31	5.46602	4-24h	IL6	12.8526
			4-3h	IL31	4	5-24h	IL6	2.42308
			6-3h	IL31	1.82524	6-24h	IL6	6.33333
			7-3h	IL31	1.1165	7-24h	IL6	1.65385
			9-3h	IL31	1.1068	8-24h	IL6	1.73077
			8-3h	IL31	1.00971	9-24h	IL6	0.782051
			5-3h	IL6	22.9	4-24h	IP10	1.31782
			4-3h	IL6	12.9909	5-24h	IP10	1.54687
			6-3h	IL6	4.14545	6-24h	IP10	1.42105
			8-3h	IL6	3.69091	7-24h	IP10	1.86469
			7-3h	IL6	2.75455	8-24h	IP10	2.8351
			9-3h	IL6	2.12727	9-24h	IP10	1.46871
			5-3h	IP10	14.6494	4-24h	RANTES	1.49315
			4-3h	IP10	14.519	5-24h	RANTES	1.67319
			6-3h	IP10	8.08791	6-24h	RANTES	1.05382
			7-3h	IP10	2.88905	7-24h	RANTES	1.18395
			8-3h	IP10	2.06203	8-24h	RANTES	1.37182
			9-3h	IP10	1.23502	9-24h	RANTES	0.855186
			4-3h	MCP1	65.6127	4-24h	GROA	7.12308
			5-3h	MCP1	48	5-24h	GROA	2.38462
			6-3h	MCP1	21.7023	6-24h	GROA	6.00769
			7-3h	MCP1	1.84393	7-24h	GROA	2.26154
			8-3h	MCP1	1.70231	8-24h	GROA	1.8
			9-3h	MCP1	1.28902	9-24h	GROA	1.24615
			5-3h	MIP1A	10.1479	4-24h	MIP1A	0.554237
			4-3h	MIP1A	7.57746	5-24h	MIP1A	0.710169
			6-3h	MIP1A	2.24648	6-24h	MIP1A	0.650847
			8-3h	MIP1A	1.31338	7-24h	MIP1A	0.70678
			7-3h	MIP1A	1.20775	8-24h	MIP1A	1.03729
			9-3h	MIP1A	0.950704	9-24h	MIP1A	0.50339
			5-3h	MIP1B	106.322	4-24h	IL17A	1.37333
			4-3h	MIP1B	73.5627	5-24h	IL17A	1.14667
			6-3h	MIP1B	15.8135	6-24h	IL17A	1.22667
			7-3h	MIP1B	2.47588	7-24h	IL17A	1.21333
			8-3h	MIP1B	2.23794	8-24h	IL17A	1.25333
			9-3h	MIP1B	1.31511	9-24h	IL17A	1.22667
			5-3h	RANTES	11.2755	4-24h	IL31	1.45455
			4-3h	RANTES	8.1717	5-24h	IL31	0.981818
			6-3h	RANTES	1.40943	6-24h	IL31	1.16364
			7-3h	RANTES	1.37075	7-24h	IL31	1.09091
			8-3h	RANTES	1.32547	8-24h	IL31	1.16364
			9-3h	RANTES	0.830189	9-24h	IL31	1.01818
